# Supplementary material for: Absolute quantitation of microbiota abundance in environmental samples
Source: Microbiome. 2018 Jun 19;6:110. doi: 10.1186/s40168-018-0491-7 (PMC6009823; doi:10.1186/s40168-018-0491-7)
Supplement: Supplementary file 1 — Experiment preparation details: spike sequences, primers sequences, Rhizobium experiment spike output and spike concentration to numbers calculation. (XLSX 17 kb) [file 40168_2018_491_MOESM1_ESM.xlsx]

## Sheet: spikes sequence
	>P_spike (for prokaryotic 16S rRNA gene PCR)
	CGAATTGGCGGAAGGCCGTCAAGGCCACGTGTCTTGTCCAGAGCTCGTGCCAGCAGCCGCGGTAATCCCTTGTCTCCCT
	ACCTCTGGAGGAGAAAAGTGTTGACATGGGCGCTCCCGGCGCAAGGGCCAAAGGAGTCTCCGATTTCTTATTCCCGAAT
	GACATGCGTCTCCCTGCGGGTAAATCACCGACCGCGATTCATAGAAGCCTGGGGGAACAGGTAGGTCTAACTAGCTTAA
	GAGAGTAAATCCTGGGATCATTCAGTAGTAACCACAAACTTACGCTGGGGCTTCTTCGGCGGATCTTTTACGAGACTGA
	TTATTAGAAACCCTAGTAGTCCGGTACCTGGAGCACAAGACTGGCCTCATGGGCCTTCCGCTCACTGC
	>E_spike (for eukaryotic 18S rRNA gene PCR)
	CGAATTGGCGGAAGGCCGTCAAGGCCACGTGTCTTGTCCAGGCGCGCCATCTGTGATGCCCTTAGATGTTCTGGGTCCC
	TTGTCTCCCGAGAAAGTCATAGTACCTCGGGTACCAACTTACTCAGGTTATTGCTTGAAGCTGTACCATTTTAGGGGGG
	GAGCGCTGAAGGTCTCTTCTTCTCATGACTGAACTCGCGAGGGTCGTGAAGTCGGTTCCTTCAATGGTTACGAGACTGA
	TTCCCTGCCCTTTGTACACACCGCATTAATTAATGGAGCACAAGACTGGCCTCATGGGCCTTCCGCTCACTGC
	>F_spike (for fungal ITS PCR)
	CGAATTGGCGGAAGGCCGTCAAGGCCACGTGTCTTGTCCAGAGCTCCTTGGTCATTTAGAGGAAGTAATCCCTTGTCTC
	CTAAAAAACAAAGATTTACTATGCACAGAGGAACGTCTATCTAACGGTTGGTATCTTGAATGCTCGGTCCCTTTTGTCAT
	TCCGGATTAATTCATTTCCCTCATTCACAAGCTTGCGAAGTCTATATTGATATATGAATGCAATCTAGAAGAGGGCACTT
	AAAATTAGCAGTAGTTAATATTTTAAACTCCATTTGGTTTATTCGTTACGAGACTGATTGCATCGATGAAGAACGCAGC
	GGTACCTGGAGCACAAGACTGGCCTCATGGGCCTTCCGCTCACTGC
	black: plasmid backbone (fragment)
	red: PBS, primer binding sites
	blue: synthetic "stuffer"

## Sheet: primers_sequence
	16S rRNA V4 region target
			reference
	515F	GTGCCAGCMGCCGCGGTAA	Caporaso, 2012
	806R	GGACTACHVGGGTWTCTAAT
	18S rRNA
	F1427	TCTGTGATGCCCTTAGATGTTCTGGG	van Hannen, 1998
	R1616	GCGGTGTGTACAAAGGGCAGGG
	ITS
	ITS1F	CTTGGTCATTTAGAGGAAGTAA	Buee 2009
	ITS2	GCTGCGTTCTTCATCGATGC	White, 1999

## Sheet: Rhizobium_experiment
raw_data	S001	S008	S015	S002	S009	S016	S003	S010	S017	S004	S011	S018	S005	S012	S019	S006	S013	S020	S007	S014	S021		S022	S029	S036	S023	S030	S037	S024	S031	S038	S025	S032	S039	S026	S033	S040	S027	S034	S041	S028	S035	S042		S043	S044	S045		S046
DNA_Rh+spike1	DNA_Rh+spike1	DNA_Rh+spike1	DNA_Rh+spike2	DNA_Rh+spike2	DNA_Rh+spike2	DNA_Rh+spike3	DNA_Rh+spike3	DNA_Rh+spike3	DNA_Rh+spike4	DNA_Rh+spike4	DNA_Rh+spike4	DNA_Rh+spike5	DNA_Rh+spike5	DNA_Rh+spike5	DNA_Rh+spike6	DNA_Rh+spike6	DNA_Rh+spike6	DNA_Rh+spike7	DNA_Rh+spike7	DNA_Rh+spike7			DNA_soil+Rh+spike1	DNA_soil+Rh+spike1	DNA_soil+Rh+spike1	DNA_soil+Rh+spike2	DNA_soil+Rh+spike2	DNA_soil+Rh+spike2	DNA_soil+Rh+spike3	DNA_soil+Rh+spike3	DNA_soil+Rh+spike3	DNA_soil+Rh+spike4	DNA_soil+Rh+spike4	DNA_soil+Rh+spike4	DNA_soil+Rh+spike5	DNA_soil+Rh+spike5	DNA_soil+Rh+spike5	DNA_soil+Rh+spike6	DNA_soil+Rh+spike6	DNA_soil+Rh+spike6	DNA_soil+Rh+spike7	DNA_soil+Rh+spike7	DNA_soil+Rh+spike7		DNA_soil+spike	DNA_soil+spike	DNA_soil+spike		Rh+spike1
spikes	652	14084	3910	1799	4799	1326	1139	741	585	234	389	63	65	127	36	60	27	221	89	181	113		1172	2628	2959	2613	343	47	320	411	47	274	743	88	62	201	23	324	61	13	37	70	3		44	117	48		115
Rhizobium	11129	13359	5076	12805	11395	5111	13599	13398	3540	8941	10348	7010	3090	9460	10397	10759	6663	10444	14919	8812	6460		1487	2106	3519	1475	3504	1153	1525	5685	1856	2203	5980	1525	456	4058	1270	4051	2373	1077	2014	4431	1864						3921
soil																							1316	2829	4391	1406	4246	1034	1666	8296	2318	1981	7431	2102	429	5004	1887	5071	3765	1849	3264	6286	2248		2933	2915	1812
singletons/chimeras	1270	1736	735	1389	1360	684	1880	957	581	1284	1076	861	673	1144	1193	1392	673	1125	1971	843	619		895	2943	4701	983	4732	904	1271	8577	1701	2122	7729	1681	671	5284	1611	5345	3475	1602	3462	6931	2057		2281	2402	1511		441
chimeras/wrong_size	746	1652	823	923	987	597	974	746	450	595	672	675	207	719	949	723	623	896	987	757	542		333	1006	1678	447	1320	212	488	2467	398	627	2414	368	144	1436	337	1575	799	300	856	1639	394		453	511	318		253
	label explanation
	DNA : DNA was isolated first and spikes added later
	Rh : Rhizobium
	spike1-7(1-5) : levels of spikes
	Rh_soil : Rhizobium added to the soil
[truncated: 32 more columns]

## Sheet: plasmid_spike_number_per_weight
				Daltons to ug value	6.02214e+17
spike type	plasmid type	plasmid size	number of rRNA copies	weight in Da (1000 sep)	weight in ug	weight in ng	genome copy in 1 ng	rRNA in 1 ng (1000 separator)	in scientific format
P_spike	bact plasmid_spike	2666	1	1.64732e+06	2.73543e-12	2.73543e-09	3.65573e+08	3.65573e+08	3.65573e+08
E_spike	euk plasmid_spike	2592	1	1.60159e+06	2.6595e-12	2.6595e-09	3.76011e+08	3.76011e+08	3.76011e+08
F_spike	fng plasmid_spike	2646	1	1.63492e+06	2.71485e-12	2.71485e-09	3.68345e+08	3.68345e+08	3.68345e+08
