# Supplementary material for: Absolute quantitation of microbiota abundance in environmental samples
Source: Microbiome. 2018 Jun 19;6:110. doi: 10.1186/s40168-018-0491-7 (PMC6009823; doi:10.1186/s40168-018-0491-7)
Supplement: Supplementary file 3 — Data used for figures and tables preparation. (XLSX 54 kb) [file 40168_2018_491_MOESM3_ESM.xlsx]

## Sheet: Sheet1
Bawburgh - Wytham soil microbiota comparison							Rhizobium cell culture control
name of sample	"spike level"	sample name		ENA sample name: (Read_1)	ENA sample name: (Read_2)		name of sample	ENA sample name: (Read_1)	ENA sample name: (Read_2)
smpl_bact_1	level8	Bawburgh1A		R1_bact_smpl1_trimmed_fastq	R2_bact_smpl1_trimmed_fastq		DNA_Rh+spike_level1_rep_1	R1_bact_smpl1_Rh_control_trimmed.fastq	R2_bact_smpl1_Rh_control_trimmed.fastq
smpl_bact_2	level8	Bawburgh1B		R1_bact_smpl2_trimmed_fastq	R2_bact_smpl2_trimmed_fastq		DNA_Rh+spike_level2_rep_1	R1_bact_smpl2_Rh_control_trimmed.fastq	R2_bact_smpl2_Rh_control_trimmed.fastq
smpl_bact_3	level8	Bawburgh1C		R1_bact_smpl3_trimmed_fastq	R2_bact_smpl3_trimmed_fastq		DNA_Rh+spike_level3_rep_1	R1_bact_smpl3_Rh_control_trimmed.fastq	R2_bact_smpl3_Rh_control_trimmed.fastq
smpl_bact_4	level7	Bawburgh2A		R1_bact_smpl4_trimmed_fastq	R2_bact_smpl4_trimmed_fastq		DNA_Rh+spike_level4_rep_1	R1_bact_smpl4_Rh_control_trimmed.fastq	R2_bact_smpl4_Rh_control_trimmed.fastq
smpl_bact_5	level7	Bawburgh2B		R1_bact_smpl5_trimmed_fastq	R2_bact_smpl5_trimmed_fastq		DNA_Rh+spike_level5_rep_1	R1_bact_smpl5_Rh_control_trimmed.fastq	R2_bact_smpl5_Rh_control_trimmed.fastq
smpl_bact_6	level7	Bawburgh2C		R1_bact_smpl6_trimmed_fastq	R2_bact_smpl6_trimmed_fastq		DNA_Rh+spike_level6_rep_1	R1_bact_smpl6_Rh_control_trimmed.fastq	R2_bact_smpl6_Rh_control_trimmed.fastq
smpl_bact_7	level6	Bawburgh3A		R1_bact_smpl7_trimmed_fastq	R2_bact_smpl7_trimmed_fastq		DNA_Rh+spike_level7_rep_1	R1_bact_smpl7_Rh_control_trimmed.fastq	R2_bact_smpl7_Rh_control_trimmed.fastq
smpl_bact_8	level6	Bawburgh3B		R1_bact_smpl8_trimmed_fastq	R2_bact_smpl8_trimmed_fastq		DNA_Rh+spike_level1_rep_2	R1_bact_smpl8_Rh_control_trimmed.fastq	R2_bact_smpl8_Rh_control_trimmed.fastq
smpl_bact_9	level6	Bawburgh3C		R1_bact_smpl9_trimmed_fastq	R2_bact_smpl9_trimmed_fastq		DNA_Rh+spike_level2_rep_2	R1_bact_smpl9_Rh_control_trimmed.fastq	R2_bact_smpl9_Rh_control_trimmed.fastq
smpl_bact_10	level5	Bawburgh4A		R1_bact_smpl10_trimmed_fastq	R2_bact_smpl10_trimmed_fastq		DNA_Rh+spike_level3_rep_2	R1_bact_smpl10_Rh_control_trimmed.fastq	R2_bact_smpl10_Rh_control_trimmed.fastq
smpl_bact_11	level5	Bawburgh4B		R1_bact_smpl11_trimmed_fastq	R2_bact_smpl11_trimmed_fastq		DNA_Rh+spike_level4_rep_2	R1_bact_smpl11_Rh_control_trimmed.fastq	R2_bact_smpl11_Rh_control_trimmed.fastq
smpl_bact_12	level5	Bawburgh4C		R1_bact_smpl12_trimmed_fastq	R2_bact_smpl12_trimmed_fastq		DNA_Rh+spike_level5_rep_2	R1_bact_smpl12_Rh_control_trimmed.fastq	R2_bact_smpl12_Rh_control_trimmed.fastq
smpl_bact_13	level4	Bawburgh5A		R1_bact_smpl13_trimmed_fastq	R2_bact_smpl13_trimmed_fastq		DNA_Rh+spike_level6_rep_2	R1_bact_smpl13_Rh_control_trimmed.fastq	R2_bact_smpl13_Rh_control_trimmed.fastq
smpl_bact_14	level4	Bawburgh5B		R1_bact_smpl14_trimmed_fastq	R2_bact_smpl14_trimmed_fastq		DNA_Rh+spike_level7_rep_2	R1_bact_smpl14_Rh_control_trimmed.fastq	R2_bact_smpl14_Rh_control_trimmed.fastq
smpl_bact_15	level4	Bawburgh5C		R1_bact_smpl15_trimmed_fastq	R2_bact_smpl15_trimmed_fastq		DNA_Rh+spike_level1_rep_3	R1_bact_smpl15_Rh_control_trimmed.fastq	R2_bact_smpl15_Rh_control_trimmed.fastq
smpl_bact_16	level3	Bawburgh6A		R1_bact_smpl16_trimmed_fastq	R2_bact_smpl16_trimmed_fastq		DNA_Rh+spike_level2_rep_3	R1_bact_smpl16_Rh_control_trimmed.fastq	R2_bact_smpl16_Rh_control_trimmed.fastq
smpl_bact_17	level3	Bawburgh6B		R1_bact_smpl17_trimmed_fastq	R2_bact_smpl17_trimmed_fastq		DNA_Rh+spike_level3_rep_3	R1_bact_smpl17_Rh_control_trimmed.fastq	R2_bact_smpl17_Rh_control_trimmed.fastq
smpl_bact_18	level3	Bawburgh6C		R1_bact_smpl18_trimmed_fastq	R2_bact_smpl18_trimmed_fastq		DNA_Rh+spike_level4_rep_3	R1_bact_smpl18_Rh_control_trimmed.fastq	R2_bact_smpl18_Rh_control_trimmed.fastq
smpl_bact_19	level2	Bawburgh7A		R1_bact_smpl19_trimmed_fastq	R2_bact_smpl19_trimmed_fastq		DNA_Rh+spike_level5_rep_3	R1_bact_smpl19_Rh_control_trimmed.fastq	R2_bact_smpl19_Rh_control_trimmed.fastq
smpl_bact_20	level2	Bawburgh7B		R1_bact_smpl20_trimmed_fastq	R2_bact_smpl20_trimmed_fastq		DNA_Rh+spike_level6_rep_3	R1_bact_smpl20_Rh_control_trimmed.fastq	R2_bact_smpl20_Rh_control_trimmed.fastq
smpl_bact_21	level2	Bawburgh7C		R1_bact_smpl21_trimmed_fastq	R2_bact_smpl21_trimmed_fastq		DNA_Rh+spike_level7_rep_3	R1_bact_smpl21_Rh_control_trimmed.fastq	R2_bact_smpl21_Rh_control_trimmed.fastq
smpl_bact_22	level1	Bawburgh8A		R1_bact_smpl22_trimmed_fastq	R2_bact_smpl22_trimmed_fastq		DNA_soil+Rh+spike1_rep_1	R1_bact_smpl22_Rh_control_trimmed.fastq	R2_bact_smpl22_Rh_control_trimmed.fastq
smpl_bact_23	level1	Bawburgh8B		R1_bact_smpl23_trimmed_fastq	R2_bact_smpl23_trimmed_fastq		DNA_soil+Rh+spike2_rep_1	R1_bact_smpl23_Rh_control_trimmed.fastq	R2_bact_smpl23_Rh_control_trimmed.fastq
smpl_bact_24	level1	Bawburgh8C		R1_bact_smpl24_trimmed_fastq	R2_bact_smpl24_trimmed_fastq		DNA_soil+Rh+spike3_rep_1	R1_bact_smpl24_Rh_control_trimmed.fastq	R2_bact_smpl24_Rh_control_trimmed.fastq
smpl_bact_25	level8	Wytham1A		R1_bact_smpl25_trimmed_fastq	R2_bact_smpl25_trimmed_fastq		DNA_soil+Rh+spike4_rep_1	R1_bact_smpl25_Rh_control_trimmed.fastq	R2_bact_smpl25_Rh_control_trimmed.fastq
smpl_bact_26	level8	Wytham1B		R1_bact_smpl26_trimmed_fastq	R2_bact_smpl26_trimmed_fastq		DNA_soil+Rh+spike5_rep_1	R1_bact_smpl26_Rh_control_trimmed.fastq	R2_bact_smpl26_Rh_control_trimmed.fastq
smpl_bact_27	level8	Wytham1C		R1_bact_smpl27_trimmed_fastq	R2_bact_smpl27_trimmed_fastq		DNA_soil+Rh+spike6_rep_1	R1_bact_smpl27_Rh_control_trimmed.fastq	R2_bact_smpl27_Rh_control_trimmed.fastq
smpl_bact_28	level7	Wytham2A		R1_bact_smpl28_trimmed_fastq	R2_bact_smpl28_trimmed_fastq		DNA_soil+Rh+spike7_rep_1	R1_bact_smpl28_Rh_control_trimmed.fastq	R2_bact_smpl28_Rh_control_trimmed.fastq
smpl_bact_29	level7	Wytham2B		R1_bact_smpl29_trimmed_fastq	R2_bact_smpl29_trimmed_fastq		DNA_soil+Rh+spike1_rep_2	R1_bact_smpl29_Rh_control_trimmed.fastq	R2_bact_smpl29_Rh_control_trimmed.fastq
smpl_bact_30	level7	Wytham2C		R1_bact_smpl30_trimmed_fastq	R2_bact_smpl30_trimmed_fastq		DNA_soil+Rh+spike2_rep_2	R1_bact_smpl30_Rh_control_trimmed.fastq	R2_bact_smpl30_Rh_control_trimmed.fastq
smpl_bact_31	level6	Wytham3A		R1_bact_smpl31_trimmed_fastq	R2_bact_smpl31_trimmed_fastq		DNA_soil+Rh+spike3_rep_2	R1_bact_smpl31_Rh_control_trimmed.fastq	R2_bact_smpl31_Rh_control_trimmed.fastq
smpl_bact_32	level6	Wytham3B		R1_bact_smpl32_trimmed_fastq	R2_bact_smpl32_trimmed_fastq		DNA_soil+Rh+spike4_rep_2	R1_bact_smpl32_Rh_control_trimmed.fastq	R2_bact_smpl32_Rh_control_trimmed.fastq
smpl_bact_33	level6	Wytham3C		R1_bact_smpl33_trimmed_fastq	R2_bact_smpl33_trimmed_fastq		DNA_soil+Rh+spike5_rep_2	R1_bact_smpl33_Rh_control_trimmed.fastq	R2_bact_smpl33_Rh_control_trimmed.fastq
smpl_bact_34	level5	Wytham4A		R1_bact_smpl34_trimmed_fastq	R2_bact_smpl34_trimmed_fastq		DNA_soil+Rh+spike6_rep_2	R1_bact_smpl34_Rh_control_trimmed.fastq	R2_bact_smpl34_Rh_control_trimmed.fastq
smpl_bact_35	level5	Wytham4B		R1_bact_smpl35_trimmed_fastq	R2_bact_smpl35_trimmed_fastq		DNA_soil+Rh+spike7_rep_2	R1_bact_smpl35_Rh_control_trimmed.fastq	R2_bact_smpl35_Rh_control_trimmed.fastq
smpl_bact_36	level5	Wytham4C		R1_bact_smpl36_trimmed_fastq	R2_bact_smpl36_trimmed_fastq		DNA_soil+Rh+spike1_rep_3	R1_bact_smpl36_Rh_control_trimmed.fastq	R2_bact_smpl36_Rh_control_trimmed.fastq
smpl_bact_37	level4	Wytham5A		R1_bact_smpl37_trimmed_fastq	R2_bact_smpl37_trimmed_fastq		DNA_soil+Rh+spike2_rep_3	R1_bact_smpl37_Rh_control_trimmed.fastq	R2_bact_smpl37_Rh_control_trimmed.fastq
smpl_bact_38	level4	Wytham5B		R1_bact_smpl38_trimmed_fastq	R2_bact_smpl38_trimmed_fastq		DNA_soil+Rh+spike3_rep_3	R1_bact_smpl38_Rh_control_trimmed.fastq	R2_bact_smpl38_Rh_control_trimmed.fastq
smpl_bact_39	level4	Wytham5C		R1_bact_smpl39_trimmed_fastq	R2_bact_smpl39_trimmed_fastq		DNA_soil+Rh+spike4_rep_3	R1_bact_smpl39_Rh_control_trimmed.fastq	R2_bact_smpl39_Rh_control_trimmed.fastq
smpl_bact_40	level3	Wytham6A		R1_bact_smpl40_trimmed_fastq	R2_bact_smpl40_trimmed_fastq		DNA_soil+Rh+spike5_rep_3	R1_bact_smpl40_Rh_control_trimmed.fastq	R2_bact_smpl40_Rh_control_trimmed.fastq
smpl_bact_41	level3	Wytham6B		R1_bact_smpl41_trimmed_fastq	R2_bact_smpl41_trimmed_fastq		DNA_soil+Rh+spike6_rep_3	R1_bact_smpl41_Rh_control_trimmed.fastq	R2_bact_smpl41_Rh_control_trimmed.fastq
smpl_bact_42	level3	Wytham6C		R1_bact_smpl42_trimmed_fastq	R2_bact_smpl42_trimmed_fastq		DNA_soil+Rh+spike7_rep_3	R1_bact_smpl42_Rh_control_trimmed.fastq	R2_bact_smpl42_Rh_control_trimmed.fastq
smpl_bact_43	level2	Wytham7A		R1_bact_smpl43_trimmed_fastq	R2_bact_smpl43_trimmed_fastq		DNA_soil+spike_rep_1	R1_bact_smpl43_Rh_control_trimmed.fastq	R2_bact_smpl43_Rh_control_trimmed.fastq
smpl_bact_44	level2	Wytham7B		R1_bact_smpl44_trimmed_fastq	R2_bact_smpl44_trimmed_fastq		DNA_soil+spike_rep_2	R1_bact_smpl44_Rh_control_trimmed.fastq	R2_bact_smpl44_Rh_control_trimmed.fastq
smpl_bact_45	level2	Wytham7C		R1_bact_smpl45_trimmed_fastq	R2_bact_smpl45_trimmed_fastq		DNA_soil+spike_rep_3	R1_bact_smpl45_Rh_control_trimmed.fastq	R2_bact_smpl45_Rh_control_trimmed.fastq
smpl_bact_46	level1	Wytham8A		R1_bact_smpl46_trimmed_fastq	R2_bact_smpl46_trimmed_fastq		Rh+spike1_rep_1	R1_bact_smpl46_Rh_control_trimmed.fastq	R2_bact_smpl46_Rh_control_trimmed.fastq
smpl_bact_47	level1	Wytham8B		R1_bact_smpl47_trimmed_fastq	R2_bact_smpl47_trimmed_fastq		Rh+spike1_rep_2	R1_bact_smpl47_Rh_control_trimmed.fastq	R2_bact_smpl47_Rh_control_trimmed.fastq
smpl_bact_48	level1	Wytham8C		R1_bact_smpl48_trimmed_fastq	R2_bact_smpl48_trimmed_fastq		Rh+spike1_rep_3	R1_bact_smpl48_Rh_control_trimmed.fastq	R2_bact_smpl48_Rh_control_trimmed.fastq
							Rh+spike2_rep_1	R1_bact_smpl49_Rh_control_trimmed.fastq	R2_bact_smpl49_Rh_control_trimmed.fastq
							Rh+spike2_rep_2	R1_bact_smpl50_Rh_control_trimmed.fastq	R2_bact_smpl50_Rh_control_trimmed.fastq
							Rh+spike2_rep_3	R1_bact_smpl51_Rh_control_trimmed.fastq	R2_bact_smpl51_Rh_control_trimmed.fastq
							Rh+spike3_rep_1	R1_bact_smpl52_Rh_control_trimmed.fastq	R2_bact_smpl52_Rh_control_trimmed.fastq
name of sample		sample name					Rh+spike3_rep_2	R1_bact_smpl53_Rh_control_trimmed.fastq	R2_bact_smpl53_Rh_control_trimmed.fastq
smpl_euk_1	level8	Bawburgh1A		R1_euk_smpl1_trimmed_fastq	R2_euk_smpl1_trimmed_fastq		Rh+spike3_rep_3	R1_bact_smpl54_Rh_control_trimmed.fastq	R2_bact_smpl54_Rh_control_trimmed.fastq
smpl_euk_2	level8	Bawburgh1B		R1_euk_smpl2_trimmed_fastq	R2_euk_smpl2_trimmed_fastq		Rh+spike4_rep_1	R1_bact_smpl55_Rh_control_trimmed.fastq	R2_bact_smpl55_Rh_control_trimmed.fastq
smpl_euk_3	level8	Bawburgh1C		R1_euk_smpl3_trimmed_fastq	R2_euk_smpl3_trimmed_fastq		Rh+spike4_rep_2	R1_bact_smpl56_Rh_control_trimmed.fastq	R2_bact_smpl56_Rh_control_trimmed.fastq
smpl_euk_4	level7	Bawburgh2A		R1_euk_smpl4_trimmed_fastq	R2_euk_smpl4_trimmed_fastq		Rh+spike4_rep_3	R1_bact_smpl57_Rh_control_trimmed.fastq	R2_bact_smpl57_Rh_control_trimmed.fastq
smpl_euk_5	level7	Bawburgh2B		R1_euk_smpl5_trimmed_fastq	R2_euk_smpl5_trimmed_fastq		Rh+spike5_rep_1	R1_bact_smpl58_Rh_control_trimmed.fastq	R2_bact_smpl58_Rh_control_trimmed.fastq
smpl_euk_6	level7	Bawburgh2C		R1_euk_smpl6_trimmed_fastq	R2_euk_smpl6_trimmed_fastq		Rh+spike5_rep_2	R1_bact_smpl59_Rh_control_trimmed.fastq	R2_bact_smpl59_Rh_control_trimmed.fastq
smpl_euk_7	level6	Bawburgh3A		R1_euk_smpl7_trimmed_fastq	R2_euk_smpl7_trimmed_fastq		Rh+spike5_rep_3	R1_bact_smpl60_Rh_control_trimmed.fastq	R2_bact_smpl60_Rh_control_trimmed.fastq
smpl_euk_8	level6	Bawburgh3B		R1_euk_smpl8_trimmed_fastq	R2_euk_smpl8_trimmed_fastq		soil+Rh+spike1_rep_1	R1_bact_smpl61_Rh_control_trimmed.fastq	R2_bact_smpl61_Rh_control_trimmed.fastq
smpl_euk_9	level6	Bawburgh3C		R1_euk_smpl9_trimmed_fastq	R2_euk_smpl9_trimmed_fastq		soil+Rh+spike1_rep_2	R1_bact_smpl62_Rh_control_trimmed.fastq	R2_bact_smpl62_Rh_control_trimmed.fastq
smpl_euk_10	level5	Bawburgh4A		R1_euk_smpl10_trimmed_fastq	R2_euk_smpl10_trimmed_fastq		soil+Rh+spike1_rep_3	R1_bact_smpl63_Rh_control_trimmed.fastq	R2_bact_smpl63_Rh_control_trimmed.fastq
smpl_euk_11	level5	Bawburgh4B		R1_euk_smpl11_trimmed_fastq	R2_euk_smpl11_trimmed_fastq		soil+Rh+spike2_rep_1	R1_bact_smpl64_Rh_control_trimmed.fastq	R2_bact_smpl64_Rh_control_trimmed.fastq
smpl_euk_12	level5	Bawburgh4C		R1_euk_smpl12_trimmed_fastq	R2_euk_smpl12_trimmed_fastq		soil+Rh+spike2_rep_2	R1_bact_smpl65_Rh_control_trimmed.fastq	R2_bact_smpl65_Rh_control_trimmed.fastq
smpl_euk_13	level4	Bawburgh5A		R1_euk_smpl13_trimmed_fastq	R2_euk_smpl13_trimmed_fastq		soil+Rh+spike2_rep_3	R1_bact_smpl66_Rh_control_trimmed.fastq	R2_bact_smpl66_Rh_control_trimmed.fastq
smpl_euk_14	level4	Bawburgh5B		R1_euk_smpl14_trimmed_fastq	R2_euk_smpl14_trimmed_fastq		soil+Rh+spike3_rep_1	R1_bact_smpl67_Rh_control_trimmed.fastq	R2_bact_smpl67_Rh_control_trimmed.fastq
smpl_euk_15	level4	Bawburgh5C		R1_euk_smpl15_trimmed_fastq	R2_euk_smpl15_trimmed_fastq		soil+Rh+spike3_rep_2	R1_bact_smpl68_Rh_control_trimmed.fastq	R2_bact_smpl68_Rh_control_trimmed.fastq
smpl_euk_16	level3	Bawburgh6A		R1_euk_smpl16_trimmed_fastq	R2_euk_smpl16_trimmed_fastq		soil+Rh+spike3_rep_3	R1_bact_smpl69_Rh_control_trimmed.fastq	R2_bact_smpl69_Rh_control_trimmed.fastq
smpl_euk_17	level3	Bawburgh6B		R1_euk_smpl17_trimmed_fastq	R2_euk_smpl17_trimmed_fastq		soil+Rh+spike4_rep_1	R1_bact_smpl70_Rh_control_trimmed.fastq	R2_bact_smpl70_Rh_control_trimmed.fastq
smpl_euk_18	level3	Bawburgh6C		R1_euk_smpl18_trimmed_fastq	R2_euk_smpl18_trimmed_fastq		soil+Rh+spike4_rep_2	R1_bact_smpl71_Rh_control_trimmed.fastq	R2_bact_smpl71_Rh_control_trimmed.fastq
smpl_euk_19	level2	Bawburgh7A		R1_euk_smpl19_trimmed_fastq	R2_euk_smpl19_trimmed_fastq		soil+Rh+spike4_rep_3	R1_bact_smpl72_Rh_control_trimmed.fastq	R2_bact_smpl72_Rh_control_trimmed.fastq
smpl_euk_20	level2	Bawburgh7B		R1_euk_smpl20_trimmed_fastq	R2_euk_smpl20_trimmed_fastq		soil+Rh+spike5_rep_1	R1_bact_smpl73_Rh_control_trimmed.fastq	R2_bact_smpl73_Rh_control_trimmed.fastq
smpl_euk_21	level2	Bawburgh7C		R1_euk_smpl21_trimmed_fastq	R2_euk_smpl21_trimmed_fastq		soil+Rh+spike5_rep_2	R1_bact_smpl74_Rh_control_trimmed.fastq	R2_bact_smpl74_Rh_control_trimmed.fastq
smpl_euk_22	level1	Bawburgh8A		R1_euk_smpl22_trimmed_fastq	R2_euk_smpl22_trimmed_fastq		soil+Rh+spike5_rep_3	R1_bact_smpl75_Rh_control_trimmed.fastq	R2_bact_smpl75_Rh_control_trimmed.fastq
smpl_euk_23	level1	Bawburgh8B		R1_euk_smpl23_trimmed_fastq	R2_euk_smpl23_trimmed_fastq		soil+spike_rep_1	R1_bact_smpl76_Rh_control_trimmed.fastq	R2_bact_smpl76_Rh_control_trimmed.fastq
smpl_euk_24	level1	Bawburgh8C		R1_euk_smpl24_trimmed_fastq	R2_euk_smpl24_trimmed_fastq		soil+spike_rep_2	R1_bact_smpl77_Rh_control_trimmed.fastq	R2_bact_smpl77_Rh_control_trimmed.fastq
smpl_euk_25	level8	Wytham1A		R1_euk_smpl25_trimmed_fastq	R2_euk_smpl25_trimmed_fastq		soil+spike_rep_3	R1_bact_smpl78_Rh_control_trimmed.fastq	R2_bact_smpl78_Rh_control_trimmed.fastq
smpl_euk_26	level8	Wytham1B		R1_euk_smpl26_trimmed_fastq	R2_euk_smpl26_trimmed_fastq
smpl_euk_27	level8	Wytham1C		R1_euk_smpl27_trimmed_fastq	R2_euk_smpl27_trimmed_fastq
smpl_euk_28	level7	Wytham2A		R1_euk_smpl28_trimmed_fastq	R2_euk_smpl28_trimmed_fastq
smpl_euk_29	level7	Wytham2B		R1_euk_smpl29_trimmed_fastq	R2_euk_smpl29_trimmed_fastq
smpl_euk_30	level7	Wytham2C		R1_euk_smpl30_trimmed_fastq	R2_euk_smpl30_trimmed_fastq
smpl_euk_31	level6	Wytham3A		R1_euk_smpl31_trimmed_fastq	R2_euk_smpl31_trimmed_fastq
smpl_euk_32	level6	Wytham3B		R1_euk_smpl32_trimmed_fastq	R2_euk_smpl32_trimmed_fastq
smpl_euk_33	level6	Wytham3C		R1_euk_smpl33_trimmed_fastq	R2_euk_smpl33_trimmed_fastq
smpl_euk_34	level5	Wytham4A		R1_euk_smpl34_trimmed_fastq	R2_euk_smpl34_trimmed_fastq
smpl_euk_35	level5	Wytham4B		R1_euk_smpl35_trimmed_fastq	R2_euk_smpl35_trimmed_fastq
smpl_euk_36	level5	Wytham4C		R1_euk_smpl36_trimmed_fastq	R2_euk_smpl36_trimmed_fastq
smpl_euk_37	level4	Wytham5A		R1_euk_smpl37_trimmed_fastq	R2_euk_smpl37_trimmed_fastq
smpl_euk_38	level4	Wytham5B		R1_euk_smpl38_trimmed_fastq	R2_euk_smpl38_trimmed_fastq
smpl_euk_39	level4	Wytham5C		R1_euk_smpl39_trimmed_fastq	R2_euk_smpl39_trimmed_fastq
smpl_euk_40	level3	Wytham6A		R1_euk_smpl40_trimmed_fastq	R2_euk_smpl40_trimmed_fastq
smpl_euk_41	level3	Wytham6B		R1_euk_smpl41_trimmed_fastq	R2_euk_smpl41_trimmed_fastq
smpl_euk_42	level3	Wytham6C		R1_euk_smpl42_trimmed_fastq	R2_euk_smpl42_trimmed_fastq
smpl_euk_43	level2	Wytham7A		R1_euk_smpl43_trimmed_fastq	R2_euk_smpl43_trimmed_fastq
smpl_euk_44	level2	Wytham7B		R1_euk_smpl44_trimmed_fastq	R2_euk_smpl44_trimmed_fastq
smpl_euk_45	level2	Wytham7C		R1_euk_smpl45_trimmed_fastq	R2_euk_smpl45_trimmed_fastq
smpl_euk_46	level1	Wytham8A		R1_euk_smpl46_trimmed_fastq	R2_euk_smpl46_trimmed_fastq
smpl_euk_47	level1	Wytham8B		R1_euk_smpl47_trimmed_fastq	R2_euk_smpl47_trimmed_fastq
smpl_euk_48	level1	Wytham8C		R1_euk_smpl48_trimmed_fastq	R2_euk_smpl48_trimmed_fastq
name of sample		sample name
smpl_fng_1	level8	Bawburgh1A		R1_fng_smpl1_trimmed_fastq	R2_fng_smpl1_trimmed_fastq
smpl_fng_2	level8	Bawburgh1B		R1_fng_smpl1_trimmed_fastq	R2_fng_smpl1_trimmed_fastq
smpl_fng_3	level8	Bawburgh1C		R1_fng_smpl1_trimmed_fastq	R2_fng_smpl1_trimmed_fastq
smpl_fng_4	level7	Bawburgh2A		R1_fng_smpl1_trimmed_fastq	R2_fng_smpl1_trimmed_fastq
smpl_fng_5	level7	Bawburgh2B		R1_fng_smpl1_trimmed_fastq	R2_fng_smpl1_trimmed_fastq
smpl_fng_6	level7	Bawburgh2C		R1_fng_smpl1_trimmed_fastq	R2_fng_smpl1_trimmed_fastq
smpl_fng_7	level6	Bawburgh3A		R1_fng_smpl1_trimmed_fastq	R2_fng_smpl1_trimmed_fastq
smpl_fng_8	level6	Bawburgh3B		R1_fng_smpl1_trimmed_fastq	R2_fng_smpl1_trimmed_fastq
smpl_fng_9	level6	Bawburgh3C		R1_fng_smpl1_trimmed_fastq	R2_fng_smpl1_trimmed_fastq
smpl_fng_10	level5	Bawburgh4A		R1_fng_smpl1_trimmed_fastq	R2_fng_smpl1_trimmed_fastq
smpl_fng_11	level5	Bawburgh4B		R1_fng_smpl1_trimmed_fastq	R2_fng_smpl1_trimmed_fastq
smpl_fng_12	level5	Bawburgh4C		R1_fng_smpl1_trimmed_fastq	R2_fng_smpl1_trimmed_fastq
smpl_fng_13	level4	Bawburgh5A		R1_fng_smpl1_trimmed_fastq	R2_fng_smpl1_trimmed_fastq
smpl_fng_14	level4	Bawburgh5B		R1_fng_smpl1_trimmed_fastq	R2_fng_smpl1_trimmed_fastq
smpl_fng_15	level4	Bawburgh5C		R1_fng_smpl1_trimmed_fastq	R2_fng_smpl1_trimmed_fastq
smpl_fng_16	level3	Bawburgh6A		R1_fng_smpl1_trimmed_fastq	R2_fng_smpl1_trimmed_fastq
smpl_fng_17	level3	Bawburgh6B		R1_fng_smpl1_trimmed_fastq	R2_fng_smpl1_trimmed_fastq
smpl_fng_18	level3	Bawburgh6C		R1_fng_smpl1_trimmed_fastq	R2_fng_smpl1_trimmed_fastq
smpl_fng_19	level2	Bawburgh7A		R1_fng_smpl1_trimmed_fastq	R2_fng_smpl1_trimmed_fastq
smpl_fng_20	level2	Bawburgh7B		R1_fng_smpl1_trimmed_fastq	R2_fng_smpl1_trimmed_fastq
smpl_fng_21	level2	Bawburgh7C		R1_fng_smpl1_trimmed_fastq	R2_fng_smpl1_trimmed_fastq
smpl_fng_22	level1	Bawburgh8A		R1_fng_smpl1_trimmed_fastq	R2_fng_smpl1_trimmed_fastq
smpl_fng_23	level1	Bawburgh8B		R1_fng_smpl1_trimmed_fastq	R2_fng_smpl1_trimmed_fastq
smpl_fng_24	level1	Bawburgh8C		R1_fng_smpl1_trimmed_fastq	R2_fng_smpl1_trimmed_fastq
smpl_fng_25	level8	Wytham1A		R1_fng_smpl1_trimmed_fastq	R2_fng_smpl1_trimmed_fastq
smpl_fng_26	level8	Wytham1B		R1_fng_smpl1_trimmed_fastq	R2_fng_smpl1_trimmed_fastq
smpl_fng_27	level8	Wytham1C		R1_fng_smpl1_trimmed_fastq	R2_fng_smpl1_trimmed_fastq
smpl_fng_28	level7	Wytham2A		R1_fng_smpl1_trimmed_fastq	R2_fng_smpl1_trimmed_fastq
smpl_fng_29	level7	Wytham2B		R1_fng_smpl1_trimmed_fastq	R2_fng_smpl1_trimmed_fastq
smpl_fng_30	level7	Wytham2C		R1_fng_smpl1_trimmed_fastq	R2_fng_smpl1_trimmed_fastq
smpl_fng_31	level6	Wytham3A		R1_fng_smpl1_trimmed_fastq	R2_fng_smpl1_trimmed_fastq
smpl_fng_32	level6	Wytham3B		R1_fng_smpl1_trimmed_fastq	R2_fng_smpl1_trimmed_fastq
smpl_fng_33	level6	Wytham3C		R1_fng_smpl1_trimmed_fastq	R2_fng_smpl1_trimmed_fastq
smpl_fng_34	level5	Wytham4A		R1_fng_smpl1_trimmed_fastq	R2_fng_smpl1_trimmed_fastq
smpl_fng_35	level5	Wytham4B		R1_fng_smpl1_trimmed_fastq	R2_fng_smpl1_trimmed_fastq
smpl_fng_36	level5	Wytham4C		R1_fng_smpl1_trimmed_fastq	R2_fng_smpl1_trimmed_fastq
smpl_fng_37	level4	Wytham5A		R1_fng_smpl1_trimmed_fastq	R2_fng_smpl1_trimmed_fastq
smpl_fng_38	level4	Wytham5B		R1_fng_smpl1_trimmed_fastq	R2_fng_smpl1_trimmed_fastq
smpl_fng_39	level4	Wytham5C		R1_fng_smpl1_trimmed_fastq	R2_fng_smpl1_trimmed_fastq
smpl_fng_40	level3	Wytham6A		R1_fng_smpl1_trimmed_fastq	R2_fng_smpl1_trimmed_fastq
smpl_fng_41	level3	Wytham6B		R1_fng_smpl1_trimmed_fastq	R2_fng_smpl1_trimmed_fastq
smpl_fng_42	level3	Wytham6C		R1_fng_smpl1_trimmed_fastq	R2_fng_smpl1_trimmed_fastq
smpl_fng_43	level2	Wytham7A		R1_fng_smpl1_trimmed_fastq	R2_fng_smpl1_trimmed_fastq
smpl_fng_44	level2	Wytham7B		R1_fng_smpl1_trimmed_fastq	R2_fng_smpl1_trimmed_fastq
smpl_fng_45	level2	Wytham7C		R1_fng_smpl1_trimmed_fastq	R2_fng_smpl1_trimmed_fastq
smpl_fng_46	level1	Wytham8A		R1_fng_smpl1_trimmed_fastq	R2_fng_smpl1_trimmed_fastq
smpl_fng_47	level1	Wytham8B		R1_fng_smpl1_trimmed_fastq	R2_fng_smpl1_trimmed_fastq
smpl_fng_48	level1	Wytham8C		R1_fng_smpl1_trimmed_fastq	R2_fng_smpl1_trimmed_fastq
