# Supplementary material for: Absolute quantitation of microbiota abundance in environmental samples
Source: Microbiome. 2018 Jun 19;6:110. doi: 10.1186/s40168-018-0491-7 (PMC6009823; doi:10.1186/s40168-018-0491-7)
Supplement: Supplementary file 4 — Figure S1. Model of synthetic spike addition. Number of sequencing reads of synthetic spike per 1000 total reads (y axis) from 16 s rRNA, 18S rRNA and ITS following addition to soil of different levels of P, E and F synthetic spikes (x axis). The figure presents the full dataset from the averaged dataset shown on Fig. 3. (TXT 39 kb) [file 40168_2018_491_MOESM4_ESM.txt]

*** based on Edgar, 2016 bioRxiv
*** files need to be split by the barcode first
*** unzip the files
for f in R* ; do gzip -d $f ; done ;
*** check quality of the reads *example -
./usearch10 -fastx_info R1_bact_smpl1_trimmed.fastq ;
*** and for all the file 
for f in R* ; do ./usearch10 -fastx_info $f ; done ;
*** copy the output into a file
grep EE quality_fastx > quality_fastx_onlyEE ;
*** look at the quality score
sed -i 's/;/,/g' quality_fastx_onlyEE ;
cut -d, -f1 quality_fastx_onlyEE > qual_to_av ;
sed -i 's/EE mean //g' qual_to_av 
awk '{ total += $1; count++ } END {print total/count }' qual_to_av > av
*** on average the files are of good quality (R1 and R2 are both averaged) = 1.35
*** files need to be in the format as domain_smplno_R1/2_001.fastq
*** merge files (80-90% of reads can be merged - happy with that)
for f in bactsmpl[0-9]*_R1_001.fastq ; do ./usearch10 -fastq_mergepairs $f -relabel @ -fastq_maxdiffs 10  -fastqout $f\merged.fq ; done ; 
for f in euksmpl[0-9]*_R1_001.fastq ; do ./usearch10 -fastq_mergepairs $f -relabel @ -fastq_maxdiffs 10  -fastqout $f\merged.fq ; done ; 
for f in fngsmpl[0-9]*_R1_001.fastq ; do ./usearch10 -fastq_mergepairs $f -relabel @ -fastq_maxdiffs 10  -fastqout $f\merged.fq ; done ; 
*** quality filter (from 491.5MB to 253.9MB after filtering and fq to fa change, normally >99% survive the filter)
for f in *merged.fq ; do ./usearch10 -fastq_filter $f -fastq_maxee 1.0 -fastaout $f\filtered.fa ; done ;

**** our samples were sequeced using a single Miseq library ligated to the PCR amplicons. Hence the reads are not directional. I need to reverse_complement them, add them to the inital version and fish out the reads of the desired orientation based on the primer sequence
for f in *fqfiltered.fa ; do awk '/^>/ {printf("\n%s\n" ,$0); next; } { printf("%s" ,$0);} END {printf("\n");}' $f > $f\liner ; done ; 
for f in *liner ; do sed -i '/^$/d' $f ; done ; 

for f in *liner ; do fastx_reverse_complement -i $f -o $f\rev_compl ; done ;
cat bactsmpl1_R1_001.fastqmerged.fqfiltered.faliner bactsmpl1_R1_001.fastqmerged.fqfiltered.falinerrev_compl > bactsmpl1_both ; 
cat bactsmpl2_R1_001.fastqmerged.fqfiltered.faliner bactsmpl2_R1_001.fastqmerged.fqfiltered.falinerrev_compl > bactsmpl2_both ; 
cat bactsmpl3_R1_001.fastqmerged.fqfiltered.faliner bactsmpl3_R1_001.fastqmerged.fqfiltered.falinerrev_compl > bactsmpl3_both ; 
cat bactsmpl4_R1_001.fastqmerged.fqfiltered.faliner bactsmpl4_R1_001.fastqmerged.fqfiltered.falinerrev_compl > bactsmpl4_both ; 
cat bactsmpl5_R1_001.fastqmerged.fqfiltered.faliner bactsmpl5_R1_001.fastqmerged.fqfiltered.falinerrev_compl > bactsmpl5_both ; 
cat bactsmpl6_R1_001.fastqmerged.fqfiltered.faliner bactsmpl6_R1_001.fastqmerged.fqfiltered.falinerrev_compl > bactsmpl6_both ; 
cat bactsmpl7_R1_001.fastqmerged.fqfiltered.faliner bactsmpl7_R1_001.fastqmerged.fqfiltered.falinerrev_compl > bactsmpl7_both ; 
cat bactsmpl8_R1_001.fastqmerged.fqfiltered.faliner bactsmpl8_R1_001.fastqmerged.fqfiltered.falinerrev_compl > bactsmpl8_both ; 
cat bactsmpl9_R1_001.fastqmerged.fqfiltered.faliner bactsmpl9_R1_001.fastqmerged.fqfiltered.falinerrev_compl > bactsmpl9_both ; 
cat bactsmpl10_R1_001.fastqmerged.fqfiltered.faliner bactsmpl10_R1_001.fastqmerged.fqfiltered.falinerrev_compl > bactsmpl10_both ; 
cat bactsmpl11_R1_001.fastqmerged.fqfiltered.faliner bactsmpl11_R1_001.fastqmerged.fqfiltered.falinerrev_compl > bactsmpl11_both ; 
cat bactsmpl12_R1_001.fastqmerged.fqfiltered.faliner bactsmpl12_R1_001.fastqmerged.fqfiltered.falinerrev_compl > bactsmpl12_both ; 
cat bactsmpl13_R1_001.fastqmerged.fqfiltered.faliner bactsmpl13_R1_001.fastqmerged.fqfiltered.falinerrev_compl > bactsmpl13_both ; 
cat bactsmpl14_R1_001.fastqmerged.fqfiltered.faliner bactsmpl14_R1_001.fastqmerged.fqfiltered.falinerrev_compl > bactsmpl14_both ; 
cat bactsmpl15_R1_001.fastqmerged.fqfiltered.faliner bactsmpl15_R1_001.fastqmerged.fqfiltered.falinerrev_compl > bactsmpl15_both ; 
cat bactsmpl16_R1_001.fastqmerged.fqfiltered.faliner bactsmpl16_R1_001.fastqmerged.fqfiltered.falinerrev_compl > bactsmpl16_both ; 
cat bactsmpl17_R1_001.fastqmerged.fqfiltered.faliner bactsmpl17_R1_001.fastqmerged.fqfiltered.falinerrev_compl > bactsmpl17_both ; 
cat bactsmpl18_R1_001.fastqmerged.fqfiltered.faliner bactsmpl18_R1_001.fastqmerged.fqfiltered.falinerrev_compl > bactsmpl18_both ; 
cat bactsmpl19_R1_001.fastqmerged.fqfiltered.faliner bactsmpl19_R1_001.fastqmerged.fqfiltered.falinerrev_compl > bactsmpl19_both ; 
cat bactsmpl20_R1_001.fastqmerged.fqfiltered.faliner bactsmpl20_R1_001.fastqmerged.fqfiltered.falinerrev_compl > bactsmpl20_both ; 
cat bactsmpl21_R1_001.fastqmerged.fqfiltered.faliner bactsmpl21_R1_001.fastqmerged.fqfiltered.falinerrev_compl > bactsmpl21_both ; 
cat bactsmpl22_R1_001.fastqmerged.fqfiltered.faliner bactsmpl22_R1_001.fastqmerged.fqfiltered.falinerrev_compl > bactsmpl22_both ; 
cat bactsmpl23_R1_001.fastqmerged.fqfiltered.faliner bactsmpl23_R1_001.fastqmerged.fqfiltered.falinerrev_compl > bactsmpl23_both ; 
cat bactsmpl24_R1_001.fastqmerged.fqfiltered.faliner bactsmpl24_R1_001.fastqmerged.fqfiltered.falinerrev_compl > bactsmpl24_both ; 
cat bactsmpl25_R1_001.fastqmerged.fqfiltered.faliner bactsmpl25_R1_001.fastqmerged.fqfiltered.falinerrev_compl > bactsmpl25_both ; 
cat bactsmpl26_R1_001.fastqmerged.fqfiltered.faliner bactsmpl26_R1_001.fastqmerged.fqfiltered.falinerrev_compl > bactsmpl26_both ; 
cat bactsmpl27_R1_001.fastqmerged.fqfiltered.faliner bactsmpl27_R1_001.fastqmerged.fqfiltered.falinerrev_compl > bactsmpl27_both ; 
cat bactsmpl28_R1_001.fastqmerged.fqfiltered.faliner bactsmpl28_R1_001.fastqmerged.fqfiltered.falinerrev_compl > bactsmpl28_both ; 
cat bactsmpl29_R1_001.fastqmerged.fqfiltered.faliner bactsmpl29_R1_001.fastqmerged.fqfiltered.falinerrev_compl > bactsmpl29_both ; 
cat bactsmpl30_R1_001.fastqmerged.fqfiltered.faliner bactsmpl30_R1_001.fastqmerged.fqfiltered.falinerrev_compl > bactsmpl30_both ; 
cat bactsmpl31_R1_001.fastqmerged.fqfiltered.faliner bactsmpl31_R1_001.fastqmerged.fqfiltered.falinerrev_compl > bactsmpl31_both ; 
cat bactsmpl32_R1_001.fastqmerged.fqfiltered.faliner bactsmpl32_R1_001.fastqmerged.fqfiltered.falinerrev_compl > bactsmpl32_both ; 
cat bactsmpl33_R1_001.fastqmerged.fqfiltered.faliner bactsmpl33_R1_001.fastqmerged.fqfiltered.falinerrev_compl > bactsmpl33_both ; 
cat bactsmpl34_R1_001.fastqmerged.fqfiltered.faliner bactsmpl34_R1_001.fastqmerged.fqfiltered.falinerrev_compl > bactsmpl34_both ; 
cat bactsmpl35_R1_001.fastqmerged.fqfiltered.faliner bactsmpl35_R1_001.fastqmerged.fqfiltered.falinerrev_compl > bactsmpl35_both ; 
cat bactsmpl36_R1_001.fastqmerged.fqfiltered.faliner bactsmpl36_R1_001.fastqmerged.fqfiltered.falinerrev_compl > bactsmpl36_both ; 
cat bactsmpl37_R1_001.fastqmerged.fqfiltered.faliner bactsmpl37_R1_001.fastqmerged.fqfiltered.falinerrev_compl > bactsmpl37_both ; 
cat bactsmpl38_R1_001.fastqmerged.fqfiltered.faliner bactsmpl38_R1_001.fastqmerged.fqfiltered.falinerrev_compl > bactsmpl38_both ; 
cat bactsmpl39_R1_001.fastqmerged.fqfiltered.faliner bactsmpl39_R1_001.fastqmerged.fqfiltered.falinerrev_compl > bactsmpl39_both ; 
cat bactsmpl40_R1_001.fastqmerged.fqfiltered.faliner bactsmpl40_R1_001.fastqmerged.fqfiltered.falinerrev_compl > bactsmpl40_both ; 
cat bactsmpl41_R1_001.fastqmerged.fqfiltered.faliner bactsmpl41_R1_001.fastqmerged.fqfiltered.falinerrev_compl > bactsmpl41_both ;
cat bactsmpl42_R1_001.fastqmerged.fqfiltered.faliner bactsmpl42_R1_001.fastqmerged.fqfiltered.falinerrev_compl > bactsmpl42_both ;
cat bactsmpl43_R1_001.fastqmerged.fqfiltered.faliner bactsmpl43_R1_001.fastqmerged.fqfiltered.falinerrev_compl > bactsmpl43_both ;
cat bactsmpl44_R1_001.fastqmerged.fqfiltered.faliner bactsmpl44_R1_001.fastqmerged.fqfiltered.falinerrev_compl > bactsmpl44_both ;
cat bactsmpl45_R1_001.fastqmerged.fqfiltered.faliner bactsmpl45_R1_001.fastqmerged.fqfiltered.falinerrev_compl > bactsmpl45_both ;
cat bactsmpl46_R1_001.fastqmerged.fqfiltered.faliner bactsmpl46_R1_001.fastqmerged.fqfiltered.falinerrev_compl > bactsmpl46_both ;
cat bactsmpl47_R1_001.fastqmerged.fqfiltered.faliner bactsmpl47_R1_001.fastqmerged.fqfiltered.falinerrev_compl > bactsmpl47_both ;
cat bactsmpl48_R1_001.fastqmerged.fqfiltered.faliner bactsmpl48_R1_001.fastqmerged.fqfiltered.falinerrev_compl > bactsmpl48_both ;

cat euksmpl1_R1_001.fastqmerged.fqfiltered.faliner euksmpl1_R1_001.fastqmerged.fqfiltered.falinerrev_compl > euksmpl1_both ; 
cat euksmpl2_R1_001.fastqmerged.fqfiltered.faliner euksmpl2_R1_001.fastqmerged.fqfiltered.falinerrev_compl > euksmpl2_both ; 
cat euksmpl3_R1_001.fastqmerged.fqfiltered.faliner euksmpl3_R1_001.fastqmerged.fqfiltered.falinerrev_compl > euksmpl3_both ; 
cat euksmpl4_R1_001.fastqmerged.fqfiltered.faliner euksmpl4_R1_001.fastqmerged.fqfiltered.falinerrev_compl > euksmpl4_both ; 
cat euksmpl5_R1_001.fastqmerged.fqfiltered.faliner euksmpl5_R1_001.fastqmerged.fqfiltered.falinerrev_compl > euksmpl5_both ; 
cat euksmpl6_R1_001.fastqmerged.fqfiltered.faliner euksmpl6_R1_001.fastqmerged.fqfiltered.falinerrev_compl > euksmpl6_both ; 
cat euksmpl7_R1_001.fastqmerged.fqfiltered.faliner euksmpl7_R1_001.fastqmerged.fqfiltered.falinerrev_compl > euksmpl7_both ; 
cat euksmpl8_R1_001.fastqmerged.fqfiltered.faliner euksmpl8_R1_001.fastqmerged.fqfiltered.falinerrev_compl > euksmpl8_both ; 
cat euksmpl9_R1_001.fastqmerged.fqfiltered.faliner euksmpl9_R1_001.fastqmerged.fqfiltered.falinerrev_compl > euksmpl9_both ; 
cat euksmpl10_R1_001.fastqmerged.fqfiltered.faliner euksmpl10_R1_001.fastqmerged.fqfiltered.falinerrev_compl > euksmpl10_both ; 
cat euksmpl11_R1_001.fastqmerged.fqfiltered.faliner euksmpl11_R1_001.fastqmerged.fqfiltered.falinerrev_compl > euksmpl11_both ; 
cat euksmpl12_R1_001.fastqmerged.fqfiltered.faliner euksmpl12_R1_001.fastqmerged.fqfiltered.falinerrev_compl > euksmpl12_both ; 
cat euksmpl13_R1_001.fastqmerged.fqfiltered.faliner euksmpl13_R1_001.fastqmerged.fqfiltered.falinerrev_compl > euksmpl13_both ; 
cat euksmpl14_R1_001.fastqmerged.fqfiltered.faliner euksmpl14_R1_001.fastqmerged.fqfiltered.falinerrev_compl > euksmpl14_both ; 
cat euksmpl15_R1_001.fastqmerged.fqfiltered.faliner euksmpl15_R1_001.fastqmerged.fqfiltered.falinerrev_compl > euksmpl15_both ; 
cat euksmpl16_R1_001.fastqmerged.fqfiltered.faliner euksmpl16_R1_001.fastqmerged.fqfiltered.falinerrev_compl > euksmpl16_both ; 
cat euksmpl17_R1_001.fastqmerged.fqfiltered.faliner euksmpl17_R1_001.fastqmerged.fqfiltered.falinerrev_compl > euksmpl17_both ; 
cat euksmpl18_R1_001.fastqmerged.fqfiltered.faliner euksmpl18_R1_001.fastqmerged.fqfiltered.falinerrev_compl > euksmpl18_both ; 
cat euksmpl19_R1_001.fastqmerged.fqfiltered.faliner euksmpl19_R1_001.fastqmerged.fqfiltered.falinerrev_compl > euksmpl19_both ; 
cat euksmpl20_R1_001.fastqmerged.fqfiltered.faliner euksmpl20_R1_001.fastqmerged.fqfiltered.falinerrev_compl > euksmpl20_both ; 
cat euksmpl21_R1_001.fastqmerged.fqfiltered.faliner euksmpl21_R1_001.fastqmerged.fqfiltered.falinerrev_compl > euksmpl21_both ; 
cat euksmpl22_R1_001.fastqmerged.fqfiltered.faliner euksmpl22_R1_001.fastqmerged.fqfiltered.falinerrev_compl > euksmpl22_both ; 
cat euksmpl23_R1_001.fastqmerged.fqfiltered.faliner euksmpl23_R1_001.fastqmerged.fqfiltered.falinerrev_compl > euksmpl23_both ; 
cat euksmpl24_R1_001.fastqmerged.fqfiltered.faliner euksmpl24_R1_001.fastqmerged.fqfiltered.falinerrev_compl > euksmpl24_both ; 
cat euksmpl25_R1_001.fastqmerged.fqfiltered.faliner euksmpl25_R1_001.fastqmerged.fqfiltered.falinerrev_compl > euksmpl25_both ; 
cat euksmpl26_R1_001.fastqmerged.fqfiltered.faliner euksmpl26_R1_001.fastqmerged.fqfiltered.falinerrev_compl > euksmpl26_both ; 
cat euksmpl27_R1_001.fastqmerged.fqfiltered.faliner euksmpl27_R1_001.fastqmerged.fqfiltered.falinerrev_compl > euksmpl27_both ; 
cat euksmpl28_R1_001.fastqmerged.fqfiltered.faliner euksmpl28_R1_001.fastqmerged.fqfiltered.falinerrev_compl > euksmpl28_both ; 
cat euksmpl29_R1_001.fastqmerged.fqfiltered.faliner euksmpl29_R1_001.fastqmerged.fqfiltered.falinerrev_compl > euksmpl29_both ; 
cat euksmpl30_R1_001.fastqmerged.fqfiltered.faliner euksmpl30_R1_001.fastqmerged.fqfiltered.falinerrev_compl > euksmpl30_both ; 
cat euksmpl31_R1_001.fastqmerged.fqfiltered.faliner euksmpl31_R1_001.fastqmerged.fqfiltered.falinerrev_compl > euksmpl31_both ; 
cat euksmpl32_R1_001.fastqmerged.fqfiltered.faliner euksmpl32_R1_001.fastqmerged.fqfiltered.falinerrev_compl > euksmpl32_both ; 
cat euksmpl33_R1_001.fastqmerged.fqfiltered.faliner euksmpl33_R1_001.fastqmerged.fqfiltered.falinerrev_compl > euksmpl33_both ; 
cat euksmpl34_R1_001.fastqmerged.fqfiltered.faliner euksmpl34_R1_001.fastqmerged.fqfiltered.falinerrev_compl > euksmpl34_both ; 
cat euksmpl35_R1_001.fastqmerged.fqfiltered.faliner euksmpl35_R1_001.fastqmerged.fqfiltered.falinerrev_compl > euksmpl35_both ; 
cat euksmpl36_R1_001.fastqmerged.fqfiltered.faliner euksmpl36_R1_001.fastqmerged.fqfiltered.falinerrev_compl > euksmpl36_both ; 
cat euksmpl37_R1_001.fastqmerged.fqfiltered.faliner euksmpl37_R1_001.fastqmerged.fqfiltered.falinerrev_compl > euksmpl37_both ; 
cat euksmpl38_R1_001.fastqmerged.fqfiltered.faliner euksmpl38_R1_001.fastqmerged.fqfiltered.falinerrev_compl > euksmpl38_both ; 
cat euksmpl39_R1_001.fastqmerged.fqfiltered.faliner euksmpl39_R1_001.fastqmerged.fqfiltered.falinerrev_compl > euksmpl39_both ; 
cat euksmpl40_R1_001.fastqmerged.fqfiltered.faliner euksmpl40_R1_001.fastqmerged.fqfiltered.falinerrev_compl > euksmpl40_both ; 
cat euksmpl41_R1_001.fastqmerged.fqfiltered.faliner euksmpl41_R1_001.fastqmerged.fqfiltered.falinerrev_compl > euksmpl41_both ; 
cat euksmpl42_R1_001.fastqmerged.fqfiltered.faliner euksmpl42_R1_001.fastqmerged.fqfiltered.falinerrev_compl > euksmpl42_both ; 
cat euksmpl43_R1_001.fastqmerged.fqfiltered.faliner euksmpl43_R1_001.fastqmerged.fqfiltered.falinerrev_compl > euksmpl43_both ; 
cat euksmpl44_R1_001.fastqmerged.fqfiltered.faliner euksmpl44_R1_001.fastqmerged.fqfiltered.falinerrev_compl > euksmpl44_both ; 
cat euksmpl45_R1_001.fastqmerged.fqfiltered.faliner euksmpl45_R1_001.fastqmerged.fqfiltered.falinerrev_compl > euksmpl45_both ; 
cat euksmpl46_R1_001.fastqmerged.fqfiltered.faliner euksmpl46_R1_001.fastqmerged.fqfiltered.falinerrev_compl > euksmpl46_both ; 
cat euksmpl47_R1_001.fastqmerged.fqfiltered.faliner euksmpl47_R1_001.fastqmerged.fqfiltered.falinerrev_compl > euksmpl47_both ; 
cat euksmpl48_R1_001.fastqmerged.fqfiltered.faliner euksmpl48_R1_001.fastqmerged.fqfiltered.falinerrev_compl > euksmpl48_both ; 
 

cat fngsmpl1_R1_001.fastqmerged.fqfiltered.faliner fngsmpl1_R1_001.fastqmerged.fqfiltered.falinerrev_compl > fngsmpl1_both ; 
cat fngsmpl2_R1_001.fastqmerged.fqfiltered.faliner fngsmpl2_R1_001.fastqmerged.fqfiltered.falinerrev_compl > fngsmpl2_both ; 
cat fngsmpl3_R1_001.fastqmerged.fqfiltered.faliner fngsmpl3_R1_001.fastqmerged.fqfiltered.falinerrev_compl > fngsmpl3_both ; 
cat fngsmpl4_R1_001.fastqmerged.fqfiltered.faliner fngsmpl4_R1_001.fastqmerged.fqfiltered.falinerrev_compl > fngsmpl4_both ; 
cat fngsmpl5_R1_001.fastqmerged.fqfiltered.faliner fngsmpl5_R1_001.fastqmerged.fqfiltered.falinerrev_compl > fngsmpl5_both ; 
cat fngsmpl6_R1_001.fastqmerged.fqfiltered.faliner fngsmpl6_R1_001.fastqmerged.fqfiltered.falinerrev_compl > fngsmpl6_both ; 
cat fngsmpl7_R1_001.fastqmerged.fqfiltered.faliner fngsmpl7_R1_001.fastqmerged.fqfiltered.falinerrev_compl > fngsmpl7_both ; 
cat fngsmpl8_R1_001.fastqmerged.fqfiltered.faliner fngsmpl8_R1_001.fastqmerged.fqfiltered.falinerrev_compl > fngsmpl8_both ; 
cat fngsmpl9_R1_001.fastqmerged.fqfiltered.faliner fngsmpl9_R1_001.fastqmerged.fqfiltered.falinerrev_compl > fngsmpl9_both ; 
cat fngsmpl10_R1_001.fastqmerged.fqfiltered.faliner fngsmpl10_R1_001.fastqmerged.fqfiltered.falinerrev_compl > fngsmpl10_both ; 
cat fngsmpl11_R1_001.fastqmerged.fqfiltered.faliner fngsmpl11_R1_001.fastqmerged.fqfiltered.falinerrev_compl > fngsmpl11_both ; 
cat fngsmpl12_R1_001.fastqmerged.fqfiltered.faliner fngsmpl12_R1_001.fastqmerged.fqfiltered.falinerrev_compl > fngsmpl12_both ; 
cat fngsmpl13_R1_001.fastqmerged.fqfiltered.faliner fngsmpl13_R1_001.fastqmerged.fqfiltered.falinerrev_compl > fngsmpl13_both ; 
cat fngsmpl14_R1_001.fastqmerged.fqfiltered.faliner fngsmpl14_R1_001.fastqmerged.fqfiltered.falinerrev_compl > fngsmpl14_both ; 
cat fngsmpl15_R1_001.fastqmerged.fqfiltered.faliner fngsmpl15_R1_001.fastqmerged.fqfiltered.falinerrev_compl > fngsmpl15_both ; 
cat fngsmpl16_R1_001.fastqmerged.fqfiltered.faliner fngsmpl16_R1_001.fastqmerged.fqfiltered.falinerrev_compl > fngsmpl16_both ; 
cat fngsmpl17_R1_001.fastqmerged.fqfiltered.faliner fngsmpl17_R1_001.fastqmerged.fqfiltered.falinerrev_compl > fngsmpl17_both ; 
cat fngsmpl18_R1_001.fastqmerged.fqfiltered.faliner fngsmpl18_R1_001.fastqmerged.fqfiltered.falinerrev_compl > fngsmpl18_both ; 
cat fngsmpl19_R1_001.fastqmerged.fqfiltered.faliner fngsmpl19_R1_001.fastqmerged.fqfiltered.falinerrev_compl > fngsmpl19_both ; 
cat fngsmpl20_R1_001.fastqmerged.fqfiltered.faliner fngsmpl20_R1_001.fastqmerged.fqfiltered.falinerrev_compl > fngsmpl20_both ; 
cat fngsmpl21_R1_001.fastqmerged.fqfiltered.faliner fngsmpl21_R1_001.fastqmerged.fqfiltered.falinerrev_compl > fngsmpl21_both ; 
cat fngsmpl22_R1_001.fastqmerged.fqfiltered.faliner fngsmpl22_R1_001.fastqmerged.fqfiltered.falinerrev_compl > fngsmpl22_both ; 
cat fngsmpl23_R1_001.fastqmerged.fqfiltered.faliner fngsmpl23_R1_001.fastqmerged.fqfiltered.falinerrev_compl > fngsmpl23_both ; 
cat fngsmpl24_R1_001.fastqmerged.fqfiltered.faliner fngsmpl24_R1_001.fastqmerged.fqfiltered.falinerrev_compl > fngsmpl24_both ; 
cat fngsmpl25_R1_001.fastqmerged.fqfiltered.faliner fngsmpl25_R1_001.fastqmerged.fqfiltered.falinerrev_compl > fngsmpl25_both ; 
cat fngsmpl26_R1_001.fastqmerged.fqfiltered.faliner fngsmpl26_R1_001.fastqmerged.fqfiltered.falinerrev_compl > fngsmpl26_both ; 
cat fngsmpl27_R1_001.fastqmerged.fqfiltered.faliner fngsmpl27_R1_001.fastqmerged.fqfiltered.falinerrev_compl > fngsmpl27_both ; 
cat fngsmpl28_R1_001.fastqmerged.fqfiltered.faliner fngsmpl28_R1_001.fastqmerged.fqfiltered.falinerrev_compl > fngsmpl28_both ; 
cat fngsmpl29_R1_001.fastqmerged.fqfiltered.faliner fngsmpl29_R1_001.fastqmerged.fqfiltered.falinerrev_compl > fngsmpl29_both ; 
cat fngsmpl30_R1_001.fastqmerged.fqfiltered.faliner fngsmpl30_R1_001.fastqmerged.fqfiltered.falinerrev_compl > fngsmpl30_both ; 
cat fngsmpl31_R1_001.fastqmerged.fqfiltered.faliner fngsmpl31_R1_001.fastqmerged.fqfiltered.falinerrev_compl > fngsmpl31_both ; 
cat fngsmpl32_R1_001.fastqmerged.fqfiltered.faliner fngsmpl32_R1_001.fastqmerged.fqfiltered.falinerrev_compl > fngsmpl32_both ; 
cat fngsmpl33_R1_001.fastqmerged.fqfiltered.faliner fngsmpl33_R1_001.fastqmerged.fqfiltered.falinerrev_compl > fngsmpl33_both ; 
cat fngsmpl34_R1_001.fastqmerged.fqfiltered.faliner fngsmpl34_R1_001.fastqmerged.fqfiltered.falinerrev_compl > fngsmpl34_both ; 
cat fngsmpl35_R1_001.fastqmerged.fqfiltered.faliner fngsmpl35_R1_001.fastqmerged.fqfiltered.falinerrev_compl > fngsmpl35_both ; 
cat fngsmpl36_R1_001.fastqmerged.fqfiltered.faliner fngsmpl36_R1_001.fastqmerged.fqfiltered.falinerrev_compl > fngsmpl36_both ; 
cat fngsmpl37_R1_001.fastqmerged.fqfiltered.faliner fngsmpl37_R1_001.fastqmerged.fqfiltered.falinerrev_compl > fngsmpl37_both ; 
cat fngsmpl38_R1_001.fastqmerged.fqfiltered.faliner fngsmpl38_R1_001.fastqmerged.fqfiltered.falinerrev_compl > fngsmpl38_both ; 
cat fngsmpl39_R1_001.fastqmerged.fqfiltered.faliner fngsmpl39_R1_001.fastqmerged.fqfiltered.falinerrev_compl > fngsmpl39_both ; 
cat fngsmpl40_R1_001.fastqmerged.fqfiltered.faliner fngsmpl40_R1_001.fastqmerged.fqfiltered.falinerrev_compl > fngsmpl40_both ; 
cat fngsmpl41_R1_001.fastqmerged.fqfiltered.faliner fngsmpl41_R1_001.fastqmerged.fqfiltered.falinerrev_compl > fngsmpl41_both ; 
cat fngsmpl42_R1_001.fastqmerged.fqfiltered.faliner fngsmpl42_R1_001.fastqmerged.fqfiltered.falinerrev_compl > fngsmpl42_both ; 
cat fngsmpl43_R1_001.fastqmerged.fqfiltered.faliner fngsmpl43_R1_001.fastqmerged.fqfiltered.falinerrev_compl > fngsmpl43_both ; 
cat fngsmpl44_R1_001.fastqmerged.fqfiltered.faliner fngsmpl44_R1_001.fastqmerged.fqfiltered.falinerrev_compl > fngsmpl44_both ; 
cat fngsmpl45_R1_001.fastqmerged.fqfiltered.faliner fngsmpl45_R1_001.fastqmerged.fqfiltered.falinerrev_compl > fngsmpl45_both ; 
cat fngsmpl46_R1_001.fastqmerged.fqfiltered.faliner fngsmpl46_R1_001.fastqmerged.fqfiltered.falinerrev_compl > fngsmpl46_both ; 
cat fngsmpl47_R1_001.fastqmerged.fqfiltered.faliner fngsmpl47_R1_001.fastqmerged.fqfiltered.falinerrev_compl > fngsmpl47_both ; 
cat fngsmpl48_R1_001.fastqmerged.fqfiltered.faliner fngsmpl48_R1_001.fastqmerged.fqfiltered.falinerrev_compl > fngsmpl48_both ; 


*** for bact, remove the part of the primer binding sequence that the degenerated part of the primer was attached to
for f in bactsmpl[0-9]*_both ; do grep -o GCCGCGGTAA[A,C,T,G]*ATTAGA $f > $f\clean ; done 
for f in euksmpl[0-9]*_both ; do grep -o ATGCCCTTAGATGTTCTGGG[A,C,G,T]*CCCTGCCCTTTGTACA $f > $f\clean ; done 
for f in fngsmpl[0-9]*_both ; do grep -o CATTTAGAGGAAGTAA[A,C,G,T]*GCATCGATGAAGAA $f > $f\clean ; done ;

**** spike separation - Usearch pipeline modified - reads need to be a sinlge liners for grep. Usearch read merging produces some very short and very long reads that are obviously primer-dimers and chimeras. For the accurate comparison between environmental and synthetic reads I need to remove the too_long and too_short reads 
for f in bactsmpl[0-9]*_bothclean ; do sed -i -r '/^[A-Z].{,265}$/d' $f ; done ;
for f in bactsmpl[0-9]*_bothclean ; do sed -i  '/^.\{275,\}$/d' $f ; done ;

for f in euksmpl[0-9]*_bothclean ; do sed -i -r '/^[A-Z].{,195}$/d' $f ; done ;
for f in euksmpl[0-9]*_bothclean ; do sed -i  '/^.\{208,\}$/d' $f ; done ;

for f in fngsmpl[0-9]*_bothclean ; do sed -i -r '/^[A-Z].{,240}$/d' $f ; done ;
for f in fngsmpl[0-9]*_bothclean ; do sed -i  '/^.\{300,\}$/d' $f ; done ;

*** now move the spike reads into separate files, count them and delete from the main files **avoiding sequencing errors I reduce the spike barcode by 3bp

for f in bact*bothclean ; do grep -o  TCCCTTGTCTCC $f > $f\_spikes1 ; done ; 
for f in bact*bothclean ; do grep -o  TCCCTTGTCTC[A,T,G] $f > $f\_spikes2 ; done ; 
for f in bact*bothclean ; do grep -o  TCCCTTGTCT[A,T,G]C $f > $f\_spikes3 ; done ; 
for f in bact*bothclean ; do grep -o  TCCCTTGTC[A,C,G]CC $f > $f\_spikes4 ; done ; 
for f in bact*bothclean ; do grep -o  TCCCTTGT[A,T,G]TCC $f > $f\_spikes5 ; done ; 
for f in bact*bothclean ; do grep -o  TCCCTTG[A,C,G]CTCC $f > $f\_spikes6 ; done ; 
for f in bact*bothclean ; do grep -o  TCCCTT[A,C,T]TCTCC $f > $f\_spikes7 ; done ; 
for f in bact*bothclean ; do grep -o  TCCCT[A,C,G]GTCTCC $f > $f\_spikes8 ; done ; 
for f in bact*bothclean ; do grep -o  TCCC[A,C,G]TGTCTCC $f > $f\_spikes9 ; done ; 
for f in bact*bothclean ; do grep -o  TCC[A,T,G]TTGTCTCC $f > $f\_spikes10 ; done ; 
for f in bact*bothclean ; do grep -o  TC[A,T,G]CTTGTCTCC $f > $f\_spikes11 ; done ; 
for f in bact*bothclean ; do grep -o  T[A,G,T]CCTTGTCTCC $f > $f\_spikes12 ; done ; 
for f in bact*bothclean ; do grep -o  [A,C,G]CCCTTGTCTCC $f > $f\_spikes13 ; done ; 


for f in *_spikes[0-9]* ; do wc -l $f ; done > read_count_all_spikes ; 
for f in *bothclean ; do sed -i '/TCCCTTGTCTCC/d' $f ; done ;
for f in *bothclean ; do sed -i '/TCCCTTGTCTC[A,T,G]/d' $f ; done ;
for f in *bothclean ; do sed -i '/TCCCTTGTCT[A,T,G]C/d' $f ; done ;
for f in *bothclean ; do sed -i '/TCCCTTGTC[A,C,G]CC/d' $f ; done ;
for f in *bothclean ; do sed -i '/TCCCTTGT[A,T,G]TCC/d' $f ; done ;
for f in *bothclean ; do sed -i '/TCCCTTG[A,C,G]CTCC/d' $f ; done ;
for f in *bothclean ; do sed -i '/TCCCTT[A,C,T]TCTCC/d' $f ; done ;
for f in *bothclean ; do sed -i '/TCCCT[A,C,G]GTCTCC/d' $f ; done ;
for f in *bothclean ; do sed -i '/TCCC[A,C,G]TGTCTCC/d' $f ; done ;
for f in *bothclean ; do sed -i '/TCC[A,T,G]TTGTCTCC/d' $f ; done ;
for f in *bothclean ; do sed -i '/TC[A,T,G]CTTGTCTCC/d' $f ; done ;
for f in *bothclean ; do sed -i '/T[A,T,G]CCTTGTCTCC/d' $f ; done ;
for f in *bothclean ; do sed -i '/[A,C,G]CCCTTGTCTCC/d' $f ; done ;

for f in *bothclean ; do grep T -B 1 $f > $f\no_empty ; done ; 
for f in *bothcleanno_empty ; do sed -i '/--/d' $f ; done ; 
for f in *bothcleanno_empty ; do wc -l $f ; done > read_count_all_env


for f in euk*bothclean ; do grep -o  TCCCTTGTCTCC $f > $f\_spikes1 ; done ; 
for f in euk*bothclean ; do grep -o  TCCCTTGTCTC[A,T,G] $f > $f\_spikes2 ; done ; 
for f in euk*bothclean ; do grep -o  TCCCTTGTCT[A,T,G]C $f > $f\_spikes3 ; done ; 
for f in euk*bothclean ; do grep -o  TCCCTTGTC[A,C,G]CC $f > $f\_spikes4 ; done ; 
for f in euk*bothclean ; do grep -o  TCCCTTGT[A,T,G]TCC $f > $f\_spikes5 ; done ; 
for f in euk*bothclean ; do grep -o  TCCCTTG[A,C,G]CTCC $f > $f\_spikes6 ; done ; 
for f in euk*bothclean ; do grep -o  TCCCTT[A,C,T]TCTCC $f > $f\_spikes7 ; done ; 
for f in euk*bothclean ; do grep -o  TCCCT[A,C,G]GTCTCC $f > $f\_spikes8 ; done ; 
for f in euk*bothclean ; do grep -o  TCCC[A,C,G]TGTCTCC $f > $f\_spikes9 ; done ; 
for f in euk*bothclean ; do grep -o  TCC[A,T,G]TTGTCTCC $f > $f\_spikes10 ; done ; 
for f in euk*bothclean ; do grep -o  TC[A,T,G]CTTGTCTCC $f > $f\_spikes11 ; done ; 
for f in euk*bothclean ; do grep -o  T[A,T,G]CCTTGTCTCC $f > $f\_spikes12 ; done ; 
for f in euk*bothclean ; do grep -o  [A,C,G]CCCTTGTCTCC $f > $f\_spikes13 ; done ; 


for f in euk*_spikes[0-9]* ; do wc -l $f ; done > read_count_all_euk_spikes ; 
for f in euk*bothclean ; do sed -i '/TCCCTTGTCTCC/d' $f ; done ;
for f in euk*bothclean ; do sed -i '/TCCCTTGTCTC[A,T,G]/d' $f ; done ;
for f in euk*bothclean ; do sed -i '/TCCCTTGTCT[A,T,G]C/d' $f ; done ;
for f in euk*bothclean ; do sed -i '/TCCCTTGTC[A,C,G]CC/d' $f ; done ;
for f in euk*bothclean ; do sed -i '/TCCCTTGT[A,T,G]TCC/d' $f ; done ;
for f in euk*bothclean ; do sed -i '/TCCCTTG[A,C,G]CTCC/d' $f ; done ;
for f in euk*bothclean ; do sed -i '/TCCCTT[A,C,T]TCTCC/d' $f ; done ;
for f in euk*bothclean ; do sed -i '/TCCCT[A,C,G]GTCTCC/d' $f ; done ;
for f in euk*bothclean ; do sed -i '/TCCC[A,C,G]TGTCTCC/d' $f ; done ;
for f in euk*bothclean ; do sed -i '/TCC[A,T,G]TTGTCTCC/d' $f ; done ;
for f in euk*bothclean ; do sed -i '/TC[A,T,G]CTTGTCTCC/d' $f ; done ;
for f in euk*bothclean ; do sed -i '/T[A,T,G]CCTTGTCTCC/d' $f ; done ;
for f in euk*bothclean ; do sed -i '/[A,C,G]CCCTTGTCTCC/d' $f ; done ;

for f in euk*bothclean ; do grep T -B 1 $f > $f\no_empty ; done ; 
for f in euk*bothcleanno_empty ; do sed -i '/--/d' $f ; done ; 
for f in euk*bothcleanno_empty ; do wc -l $f ; done > read_count_all_euk_env


for f in fng*_spikes[0-9]* ; do wc -l $f ; done > read_count_all_fng_spikes ; 
for f in fng*bothclean ; do sed -i '/TCCCTTGTCTCC/d' $f ; done ;
for f in fng*bothclean ; do sed -i '/TCCCTTGTCTC[A,T,G]/d' $f ; done ;
for f in fng*bothclean ; do sed -i '/TCCCTTGTCT[A,T,G]C/d' $f ; done ;
for f in fng*bothclean ; do sed -i '/TCCCTTGTC[A,C,G]CC/d' $f ; done ;
for f in fng*bothclean ; do sed -i '/TCCCTTGT[A,T,G]TCC/d' $f ; done ;
for f in fng*bothclean ; do sed -i '/TCCCTTG[A,C,G]CTCC/d' $f ; done ;
for f in fng*bothclean ; do sed -i '/TCCCTT[A,C,T]TCTCC/d' $f ; done ;
for f in fng*bothclean ; do sed -i '/TCCCT[A,C,G]GTCTCC/d' $f ; done ;
for f in fng*bothclean ; do sed -i '/TCCC[A,C,G]TGTCTCC/d' $f ; done ;
for f in fng*bothclean ; do sed -i '/TCC[A,T,G]TTGTCTCC/d' $f ; done ;
for f in fng*bothclean ; do sed -i '/TC[A,T,G]CTTGTCTCC/d' $f ; done ;
for f in fng*bothclean ; do sed -i '/T[A,T,G]CCTTGTCTCC/d' $f ; done ;
for f in fng*bothclean ; do sed -i '/[A,C,G]CCCTTGTCTCC/d' $f ; done ;

for f in fng*bothclean ; do grep T -B 1 $f > $f\no_empty ; done ; 
for f in fng*bothcleanno_empty ; do sed -i '/--/d' $f ; done ; 
for f in fng*bothcleanno_empty ; do wc -l $f ; done > read_count_all_fng_env


*** adding names to reads using a Python code
python ConvertToFasta.py ;
*** that looks like below: 
with open("bactsmpl1_bothcleanno_empty" , 'rb') as infile , open("bact001.fa" , 'wb') as     outfile:
  for i , line in enumerate(infile):
    outfile.write(">read001_%d_\n" % i)
    outfile.write(line)

*********** internal test for spikes. Blast the fasta files against SILVA database (or actually any other) with added spike sequences. Even though the spikes specific barcode was removed (allowing for a single nucleotide variation) it is theoretically possible (2+ SNP) that some reads would still slip through **********
makeblastdb -dbtype nucl -in mySILVA_bothspikes_no_unidentified -out mySILVA_db ; 
blastn -db mySILVA_db -outfmt 6 -max_target_seqs 1 -query bact040.fa > bact040_silva_out6 ; 

*** if needeed find uniques for each file, but normally do that for concatanated file
*** for f in bact[0-9][0-9][0-9].fa ; do ./usearch10 -fastx_uniques $f -fastaout $f\unique.fa  -sizeout ; done ; 
*** for f in euk[0-9][0-9][0-9].fa ; do ./usearch10 -fastx_uniques $f -fastaout $f\unique.fa  -sizeout ; done ; 
*** for f in fng[0-9][0-9][0-9].fa ; do ./usearch10 -fastx_uniques $f -fastaout $f\unique.fa  -sizeout ; done ; 

*** construct ZOTUs database

cat bact[0-9][0-9][0-9].fa > bact_all_to_cluster ; 
./usearch10 -fastx_uniques bact_all_to_cluster -fastaout bact_unique.fa  -sizeout ; 
./usearch10 -unoise3 bact_unique.fa  -zotus zotus.fa  
sed 's/Zotu/OTU/g' zotus.fa > zotus_otus.fa ; 
for f in bact[0-9][0-9][0-9].fa ; do ./usearch10 -otutab $f -zotus zotus_otus.fa -otutabout $f\zotubat.txt -mapout $f\zmap.txt ; done

cat euk[0-9][0-9][0-9].fa > euk_all_to_cluster ; 
./usearch10 -fastx_uniques euk_all_to_cluster -fastaout euk_unique.fa  -sizeout ; 
./usearch10 -unoise3 euk_unique.fa  -zotus euk_zotus.fa  
sed 's/Zotu/OTU/g' euk_zotus.fa > euk_zotus_otus.fa ; 
for f in euk[0-9][0-9][0-9].fa ; do ./usearch10 -otutab $f -zotus euk_zotus_otus.fa -otutabout $f\zotubat.txt -mapout $f\zmap.txt ; done

cat fng[0-9][0-9][0-9].fa > fng_all_to_cluster ; 
./usearch10 -fastx_uniques fng_all_to_cluster -fastaout fng_unique.fa  -sizeout ; 
./usearch10 -unoise3 fng_unique.fa  -zotus fng_zotus.fa  
sed 's/Zotu/OTU/g' fng_zotus.fa > fng_zotus_otus.fa ; 
for f in fng[0-9][0-9][0-9].fa ; do ./usearch10 -otutab $f -zotus fng_zotus_otus.fa -otutabout $f\zotubat.txt -mapout $f\zmap.txt ; done


for f in *bat.txt ; do sed '/read/d' $f > $f\_no_title ; done ;  
for f in *no_title ; do cut -f2- $f | sed 's/,/+/g' | sed 's/+/+0/g' | sed 's/\t/+/g'  | sed 's/++/+/g' |  bc  > $f\sum.csv ; done ; 
for f in *no_title ; do cut -f1 $f > $f\zotu_number ; done ; 
rename 's/.fazotubat.txt_no_titlesum.csv/sum/g' *sum.csv ; 
rename 's/.fazotubat.txt_no_titlezotu_number/number/g' *_number ;  


for f in euk*bat.txt ; do sed '/read/d' $f > $f\_no_title ; done ;  
for f in euk*no_title ; do cut -f2- $f | sed 's/,/+/g' | sed 's/+/+0/g' | sed 's/\t/+/g'  | sed 's/++/+/g' |  bc  > $f\sum.csv ; done ; 
for f in euk*no_title ; do cut -f1 $f > $f\zotu_number ; done ; 
rename 's/.fazotubat.txt_no_titlesum.csv/sum/g' *sum.csv ; 
rename 's/.fazotubat.txt_no_titlezotu_number/number/g' *_number ;  


for f in fng*bat.txt ; do sed '/read/d' $f > $f\_no_title ; done ;  
for f in fng*no_title ; do cut -f2- $f | sed 's/,/+/g' | sed 's/+/+0/g' | sed 's/\t/+/g'  | sed 's/++/+/g' |  bc  > $f\sum.csv ; done ; 
for f in fng*no_title ; do cut -f1 $f > $f\zotu_number ; done ; 
rename 's/.fazotubat.txt_no_titlesum.csv/sum/g' *sum.csv ; 
rename 's/.fazotubat.txt_no_titlezotu_number/number/g' *_number ;  


paste bact001number bact001sum > zotus_bact001
paste bact002number bact002sum > zotus_bact002
paste bact003number bact003sum > zotus_bact003
paste bact004number bact004sum > zotus_bact004
paste bact005number bact005sum > zotus_bact005
paste bact006number bact006sum > zotus_bact006
paste bact007number bact007sum > zotus_bact007
paste bact008number bact008sum > zotus_bact008
paste bact009number bact009sum > zotus_bact009
paste bact010number bact010sum > zotus_bact010

paste bact011number bact011sum > zotus_bact011
paste bact012number bact012sum > zotus_bact012
paste bact013number bact013sum > zotus_bact013
paste bact014number bact014sum > zotus_bact014
paste bact015number bact015sum > zotus_bact015
paste bact016number bact016sum > zotus_bact016
paste bact017number bact017sum > zotus_bact017
paste bact018number bact018sum > zotus_bact018
paste bact019number bact019sum > zotus_bact019
paste bact020number bact020sum > zotus_bact020

paste bact021number bact021sum > zotus_bact021
paste bact022number bact022sum > zotus_bact022
paste bact023number bact023sum > zotus_bact023
paste bact024number bact024sum > zotus_bact024
paste bact025number bact025sum > zotus_bact025
paste bact026number bact026sum > zotus_bact026
paste bact027number bact027sum > zotus_bact027
paste bact028number bact028sum > zotus_bact028
paste bact029number bact029sum > zotus_bact029
paste bact030number bact030sum > zotus_bact030

paste bact031number bact031sum > zotus_bact031
paste bact032number bact032sum > zotus_bact032
paste bact033number bact033sum > zotus_bact033
paste bact034number bact034sum > zotus_bact034
paste bact035number bact035sum > zotus_bact035
paste bact036number bact036sum > zotus_bact036
paste bact037number bact037sum > zotus_bact037
paste bact038number bact038sum > zotus_bact038
paste bact039number bact039sum > zotus_bact039
paste bact040number bact040sum > zotus_bact040

paste bact041number bact041sum > zotus_bact041
paste bact042number bact042sum > zotus_bact042
paste bact043number bact043sum > zotus_bact043
paste bact044number bact044sum > zotus_bact044
paste bact045number bact045sum > zotus_bact045
paste bact046number bact046sum > zotus_bact046
paste bact047number bact047sum > zotus_bact047
paste bact048number bact048sum > zotus_bact048


for f in zotus_bact* ; do sort -h $f > $f\sorted ; done ; 


paste euk001number euk001sum > zotus_euk001
paste euk002number euk002sum > zotus_euk002
paste euk003number euk003sum > zotus_euk003
paste euk004number euk004sum > zotus_euk004
paste euk005number euk005sum > zotus_euk005
paste euk006number euk006sum > zotus_euk006
paste euk007number euk007sum > zotus_euk007
paste euk008number euk008sum > zotus_euk008
paste euk009number euk009sum > zotus_euk009
paste euk010number euk010sum > zotus_euk010

paste euk011number euk011sum > zotus_euk011
paste euk012number euk012sum > zotus_euk012
paste euk013number euk013sum > zotus_euk013
paste euk014number euk014sum > zotus_euk014
paste euk015number euk015sum > zotus_euk015
paste euk016number euk016sum > zotus_euk016
paste euk017number euk017sum > zotus_euk017
paste euk018number euk018sum > zotus_euk018
paste euk019number euk019sum > zotus_euk019
paste euk020number euk020sum > zotus_euk020

paste euk021number euk021sum > zotus_euk021
paste euk022number euk022sum > zotus_euk022
paste euk023number euk023sum > zotus_euk023
paste euk024number euk024sum > zotus_euk024
paste euk025number euk025sum > zotus_euk025
paste euk026number euk026sum > zotus_euk026
paste euk027number euk027sum > zotus_euk027
paste euk028number euk028sum > zotus_euk028
paste euk029number euk029sum > zotus_euk029
paste euk030number euk030sum > zotus_euk030

paste euk031number euk031sum > zotus_euk031
paste euk032number euk032sum > zotus_euk032
paste euk033number euk033sum > zotus_euk033
paste euk034number euk034sum > zotus_euk034

paste euk035number euk035sum > zotus_euk035
paste euk036number euk036sum > zotus_euk036
paste euk037number euk037sum > zotus_euk037
paste euk038number euk038sum > zotus_euk038
paste euk039number euk039sum > zotus_euk039
paste euk040number euk040sum > zotus_euk040

paste euk041number euk041sum > zotus_euk041
paste euk042number euk042sum > zotus_euk042
paste euk043number euk043sum > zotus_euk043
paste euk044number euk044sum > zotus_euk044
paste euk045number euk045sum > zotus_euk045
paste euk046number euk046sum > zotus_euk046
paste euk047number euk047sum > zotus_euk047
paste euk048number euk048sum > zotus_euk048

for f in zotus_euk[0-9]* ; do sort -h $f > $f\sorted ; done ; 


paste fng001number fng001sum > zotus_fng001
paste fng002number fng002sum > zotus_fng002
paste fng003number fng003sum > zotus_fng003
paste fng004number fng004sum > zotus_fng004
paste fng005number fng005sum > zotus_fng005
paste fng006number fng006sum > zotus_fng006
paste fng007number fng007sum > zotus_fng007
paste fng008number fng008sum > zotus_fng008
paste fng009number fng009sum > zotus_fng009
paste fng010number fng010sum > zotus_fng010

paste fng011number fng011sum > zotus_fng011
paste fng012number fng012sum > zotus_fng012
paste fng013number fng013sum > zotus_fng013
paste fng014number fng014sum > zotus_fng014
paste fng015number fng015sum > zotus_fng015
paste fng016number fng016sum > zotus_fng016
paste fng017number fng017sum > zotus_fng017
paste fng018number fng018sum > zotus_fng018
paste fng019number fng019sum > zotus_fng019
paste fng020number fng020sum > zotus_fng020

paste fng021number fng021sum > zotus_fng021
paste fng022number fng022sum > zotus_fng022
paste fng023number fng023sum > zotus_fng023
paste fng024number fng024sum > zotus_fng024
paste fng025number fng025sum > zotus_fng025
paste fng026number fng026sum > zotus_fng026
paste fng027number fng027sum > zotus_fng027
paste fng028number fng028sum > zotus_fng028
paste fng029number fng029sum > zotus_fng029
paste fng030number fng030sum > zotus_fng030

paste fng031number fng031sum > zotus_fng031
paste fng032number fng032sum > zotus_fng032
paste fng033number fng033sum > zotus_fng033
paste fng034number fng034sum > zotus_fng034
paste fng035number fng035sum > zotus_fng035
paste fng036number fng036sum > zotus_fng036
paste fng037number fng037sum > zotus_fng037
paste fng038number fng038sum > zotus_fng038
paste fng039number fng039sum > zotus_fng039
paste fng040number fng040sum > zotus_fng040

paste fng041number fng041sum > zotus_fng041
paste fng042number fng042sum > zotus_fng042
paste fng043number fng043sum > zotus_fng043
paste fng044number fng044sum > zotus_fng044
paste fng045number fng045sum > zotus_fng045
paste fng046number fng046sum > zotus_fng046
paste fng047number fng047sum > zotus_fng047
paste fng048number fng048sum > zotus_fng048

for f in zotus_fng[0-9]* ; do sort -h $f > $f\sorted ; done ; 


*** for bact the top Zotu number is 1317
*** create a list of mock Zotus from 1 to 1317 and add them to *sorted files

cat zotus_*sorted > A ;
cut -f1 A > B ;
sed -i 's/OTU//g' B ;
sort  -r B | uniq | sort -h | sed  '/^$/d'  > mock_list ;
sed -i 's/^/OTU/g' mock_list ; 

for f in *sorted ; do cat $f mock_list  > $f\mock ; done ; 


for f in *mock ; do sort -r -k1,1 $f > $f\sorted ; done ; 
for f in *mocksorted ; do sort -u -k1,1 $f > $f\unique ; done ; 
for f in *mocksortedunique ; do sed 's/OTU[0-9]*//g' $f > $f\clean ; done ; 
for f in *mocksorteduniqueclean ; do sed -i 's/\t//g' $f ; done ; 

paste mock_list *mocksorteduniqueclean > Table_ZOTU_BACT ; 
sed -i 's/,,/,0,/g' Table_ZOTU_BACT ;
sed -i 's/,$/,0/g' Table_ZOTU_BACT ;


cat zotus_euk[0-9]*sorted > A ;
cut -f1 A > B ;
sed -i 's/OTU//g' B ;
sort  -r B | uniq | sort -h | sed  '/^$/d'  > euk_mock_list ;
sed -i 's/^/OTU/g' euk_mock_list ; 


for f in zotus_euk[0-9]*sorted ; do cat $f euk_mock_list  > $f\mock ; done ; 
for f in zotus_euk[0-9]*mock ; do sort -r -k1,1 $f > $f\sorted ; done ; 
for f in zotus_euk[0-9]*mocksorted ; do sort -u -k1,1 $f > $f\unique ; done ; 
for f in zotus_euk[0-9]*mocksortedunique ; do sed 's/OTU[0-9]*//g' $f > $f\clean ; done ; 
for f in zotus_euk[0-9]*mocksorteduniqueclean ; do sed -i 's/\t//g' $f ; done ; 

paste euk_mock_list zotus_euk*mocksorteduniqueclean > Table_ZOTU_EUK ; 
sed -i 's/\t\t/\t0\t/g' Table_ZOTU_EUK ; 
sed -i 's/\t$/\t0/g' Table_ZOTU_EUK ;


cat zotus_fng*sorted > A ;

cut -f1 A > B ;
sed -i 's/OTU//g' B ;
sort  -r B | uniq | sort -h | sed  '/^$/d'  > fng_mock_list
sed -i 's/^/OTU/g' fng_mock_list ; 


for f in zotus_fng[0-9]*sorted ; do cat $f fng_mock_list  > $f\mock ; done ; 
for f in zotus_fng[0-9]*mock ; do sort -r -k1,1 $f > $f\sorted ; done ; 
for f in zotus_fng[0-9]*mocksorted ; do sort -u -k1,1 $f > $f\unique ; done ; 
for f in zotus_fng[0-9]*mocksortedunique ; do sed 's/OTU[0-9]*//g' $f > $f\clean ; done ; 
for f in zotus_fng[0-9]*mocksorteduniqueclean ; do sed -i 's/\t//g' $f ; done ; 

paste fng_mock_list zotus_fng*mocksorteduniqueclean > Table_ZOTU_FNG ; 
sed -i 's/\t\t/\t0\t/g' Table_ZOTU_FNG ; 
sed -i 's/\t$/\t0/g' Table_ZOTU_FNG ;
