# Supplementary material for: Absolute quantitation of microbiota abundance in environmental samples
Source: Microbiome. 2018 Jun 19;6:110. doi: 10.1186/s40168-018-0491-7 (PMC6009823; doi:10.1186/s40168-018-0491-7)
Supplement: Supplementary file 6 — qPCR data. (TXT 12 kb) [file 40168_2018_491_MOESM6_ESM.txt]

*** code for the sequencing output analysis ***

**** The sequencing output consists of 3 sets of 48 samples. The PCR samples were sent together for a single Miseq run. 1st set 16S, 2nd set 18S and 3rd ITS. For each set there are 24 replicates of each soil type: Bawburgh and Wytham. Out of this 24 samples, there are 8 groups, and each group was treated with a different amount of spikes added into the soil sample
 
**** the pipeline includes Bash and Python scripts, supplemented with FLASH, Hannon lab scripts, Usearch and MEGAN


**** start with FLASH - the sequencing output has 3 different amplicon groups (16S, 18S and ITS) and hence differenetnt FLASH settings will be used for each group. First mock-align the whole output, split the reads by their amplicon group and align again using defined FLASH settings 

*** use FLASH to align the reads - use min align 1, max 1 and mismatches 1 (100%) - the reads will mock-align
./flash -m 1 -M 1 -x 1 sample_R1.fastq sample_R2.fastq -out mockAlign

*** split the amplicon groups by the primer binding site sequence 
grep -B 1 -A 2 GTGCCAGC[A,C]GCCGCGGTAA  mockAlign > bact_F_fastq ; 
grep -B 1 -A 2 TCTGTGATGCCCTTAGATGTTCTGGG  mockAlign > euk_F_fastq ; 
grep -B 1 -A 2   CTTGGTCATTTAGAGGAAGTAA   mockAlign > fng_F_fastq ; 

*** do that again for the reverse-complemented mockAlign file - use Hannon lab fastx_reverse_complement script
fastx_reverse_complement -i mockAlign -o mockAligns_rev_compl ; 
grep -B 1 -A 2 GTGCCAGC[A,C]GCCGCGGTAA  mockAligns_rev_compl > bact_R_fastq ; 
grep -B 1 -A 2 TCTGTGATGCCCTTAGATGTTCTGGG  mockAligns_rev_complq > euk_R_fastq ; 
grep -B 1 -A 2   CTTGGTCATTTAGAGGAAGTAA   mockAligns_rev_compl > fng_R_fastq ; 
cat bact_F_fastq  bact_R_fastq  > bact_full  ; 
cat euk_F_fastq   euk_R_fastq > euk_full ; 
cat fng_F_fastq   fng_R_fastq > fng_full ; 
rm bact_F_fastq ; rm euk_F_fastq ; rm fng_F_fastq ; 
rm bact_R_fastq ; rm euk_R_fastq ; rm fng_R_fastq ; 

*** look for the reads names
grep ^@M0 bact_full > bact_names ;  
grep ^@M0 euk_full > euk_names ; 
grep ^@M0 fng_full > fng_names ;  
mv bact_names bact_names_forR1 ; 
mv euk_names  euk_names_forR1 ;
mv fng_names  fng_names_forR1 ;
sed 's/1:N:0/2:N:0/g' bact_names_forR1  > bact_names_forR2 ; 
sed 's/1:N:0/2:N:0/g' euk_names_forR1 >   euk_names_forR2 ; 
sed 's/1:N:0/2:N:0/g' fng_names_forR1 >   fng_names_forR2 ;

*** use Python script for time-efficient selection of the read sequence in the main file using lists of names (e.g bact_names_forR1)
# name of the script: filter-fastQ-R1XAT.py

keywordFile = sys.argv[1]
TargetBigFastqFile = 'sample_R1.fastq'
FilteredFastqFile = ''

### if output file name not given make one
if len(FilteredFastqFile) < 1: 
   FilteredFastqFile = sys.argv[1] + '_toAlign'
#-------------------------------------------------------------------------------------
def getTitles(keywordFile):
 ticks=set()
 with open(keywordFile,'r') as kwf:
  for line in kwf:
   if line.startswith('@'): ## read name
      ticks.add(line)## we dont have to do this strip it slows the code
 return ticks
#-------------------------------------------------
readnames = getTitles(keywordFile) ## got all reads names to search
print ('keywords to search: ' + str(len(readnames)) ) 

idline='@ ha ha'
totfound=0
with open(TargetBigFastqFile,'r') as bigfq, open(FilteredFastqFile, 'w') as outf:
  while idline:
   idline= bigfq.readline()   
   if idline.startswith('@'): ## read name
     if idline  in readnames:
       outf.write(idline + bigfq.readline() +  bigfq.readline() +  bigfq.readline() )## we found, we write
       totfound+=1

print ('Number of reads Found and written to file ' + FilteredFastqFile + ' : ' + str(totfound)  )

*** use this Python script for each file 

python filter-fastQ-R1XAT.py bact_names_forR1 ; 
python filter-fastQ-R1XAT.py euk_names_forR1 ; 
python filter-fastQ-R1XAT.py fng_names_forR1 ; 
python filter-fastQ-R2XAT.py bact_names_forR2 ; 
python filter-fastQ-R2XAT.py euk_names_forR2 ; 
python filter-fastQ-R2XAT.py fng_names_forR2 ; 


**** Python script will generate a separate fastq files for each amplicon (R1 and R2 paired Miseq files)
*** now use different alignment length for 16S, 18S and ITS amplicons. 16S should be >250bp, 18S is variable so >100, and ITS is variable but normally longer than 200 


./flash -m 250 -M 1000  -x 0.1  bact_names_forR1_toAlign bact_names_forR2_toAlign -o bact_amplicons
./flash -m 100 -M 1000  -x 0.1  -O euk_names_forR1_toAlign euk_names_forR2_toAlign -o euk_amplicons	
./flash -m 200 -M 1000 -x 0.1  -O fng_names_forR1_toAlign fng_names_forR2_toAlign -o fng_amplicons 

*** 93.93%, 97.79% and 97.55% of the 16S, 18S and ITS were aligned, respectively!

**** use FLASH to align reads for each amplicon group separately

fastq_to_fasta -i bact_amplicons  -o bact_F.fasta ;
fastq_to_fasta -i euk_amplicons   -o euk_F.fasta ;
fastq_to_fasta -i fng_amplicons   -o fng_F.fasta ;

*** as the sequencing is not directional reverse complement the files and combine
fastx_reverse_complement -i bact_F.fasta  -o bact_R.fasta ;
fastx_reverse_complement -i euk_F.fasta   -o euk_R.fasta ;
fastx_reverse_complement -i fng_F.fasta   -o fng_R.fasta ;

*** the below files are duplicated, however the following grep commands are directional and sequencing is not/
cat bact_F.fasta  bact_R.fasta > bact_both_direct ; 
cat euk_F.fasta   euk_R.fasta > euk_both_direct ; 
cat fng_F.fasta   fng_R.fasta > fng_both_direct ;

*** files: bact_both_direct, euk_both_direct and fng_both_direct are used for PCR barcode splitting.
*** here depending on the PCR strategy used split the reads by the single/double barcode system

*** bash barc_separ_code consists of grep commands e.g
grep -o TGCATACACTGG[A,T,C,G]*GCGATATATCGC  bact_both_direct >  bact_smpl1


*** once the reads are in approapiate files delete the barcodes leaving the primer binding sites at the read edgees
for f in bact_smpl* ; do grep -o GTGCCAGC[A,C]GCCGCGGTAA[A,C,T,G]*ATTAGA[A,T]ACCC[C,G,T][A,G,T]GTAGTCC $f > $f\cleaned ; done ;

**** The spikes added to the samplse are marked with two short sequences just after the primer binding sites. This approach is just a simplification and any method to separate spikes from other soil microbiota reads can be made. We are using TCCCTTGTCTCC and TACGAGACTGATT is all spikes (P, E and F) 

for f in bact_smpl*cleaned ; do grep -o TCCCTTGTCTCC[A,C,G,T]*TACGAGACTGATT $f > $f\_spikes ; done ; 
for f in euk_smpl*cleaned  ; do grep -o TCCCTTGTCTCC[A,C,T,G]*TACGAGACTGATT $f > $f\_spikes ; done ; 
for f in fng_smpl*cleaned  ; do grep -o TCCCTTGTCTCC[A,C,T,G]*TACGAGACTGATT $f > $f\_spikes ; done ; 


*** now count the spikes
for f in *_spikes ; do wc -l $f ; done > read_count_all_spikes ; 

*** check the read size: for 16S spikes it should be 292bp
for f in *_spikes ; do sed -i -r '/^[A-Z].{,291}$/d' $f ; done ; 
for f in *_spikes ; do sed -i  '/^.\{293,\}$/d' $f ; done ;

*** count the spikes again - this time only the spikes of the right size are considered
for f in *_spikes ; do wc -l $f ; done > read_count_all_spikes_rigth_size ; 
*** note that there should be no spikes of the wrong size - wrong size indicate sequencing errors or potential chimeras, nevertheles note the number of incorrect size amplicons.


*** delete the spike reads from the main sequencing output and count the environmental reads
for f in *smpl*cleaned ; do sed -i '/TCCCTTGTCTCC/d' $f ; done
for f in *smpl*cleaned ; do wc -l $f ; done > read_count_all_env

*** again remove incorrect size reads and recount the reads per sample
for f in *smpl*cleaned ; do sed -i -r '/^[A-Z].{,291}$/d' $f ; done ; 
for f in *smpl*cleaned ; do sed -i  '/^.\{293,\}$/d' $f ; done ;
for f in *smpl*cleaned ; do wc -l $f ; done > read_count_all_env_right_size ; 

**** read_count_all_spikes_right_size and read_count_all_env_right_size are used for figure production (e.g Fig. 6, Fig. 9, Table 2)


**** now the code splits into OTU production for read annotation and MDS
*** remove primer binding sites as the primers used (for 16S) were degenerated and hence they introduce a false genetic variety
for f in *cleaned ; do sed -i  's/GTGCCAGCAGCCGCGGTAA//g' $f ; done ;
for f in *cleaned ; do sed -i  's/GTGCCAGCCGCCGCGGTAA//g' $f ; done ;
for f in *cleaned ; do sed -i  's/....................$//g' $f   ; done ;

*** add read names for each read using a simple Python script
*** ConvertToFasta code
with open("bact_smpl1cleaned" , 'rb') as infile , open("S001.fa" , 'wb') as     outfile:
  for i , line in enumerate(infile):
    outfile.write(">readS001_%d_\n" % i)
    outfile.write(line)

*** combine the reads prior to usearch clustering
cat S*.fa > Bact_all ; 

*** I allow the reads to be +- 1nt longer/shorter
usearch7.0.1090_i86linux32 -sortbylength Bact_all -output  Bact_all_sorted -minseqlength 251 -maxseqlength 253 ; 
  
*** Cluster reads using Usearch command
usearch7.0.1090_i86linux32 -cluster_fast  Bact_all_sorted -target_cov 1 -id 0.97 -uc Bact1000.uc ; 


*** Usearch generates *.uc output that is used for the construction of OTU abundance per sample table. For simplicity all the single read OTUs (singletons) are removed. They may be potential chimeras or very rare taxa - the singletons are used for the total microbiota quantitation but not for the phylogenetic annotation.
grep ^C Bact1000.uc > onlyC ; 
sed -i 's/\t/vvv/g' onlyC 
sed -i 's/*/STAR/g' onlyC
sed -i '/vvv1vvvSTARvvv/d' onlyC
sed -i 's/vvv/\t/g' onlyC
sed -i 's/STAR/*/g' onlyC
grep -o readS[0-9]*_[0-9]*_  onlyC > onlyC_reads_names ;
sed '/^C/d' Bact1000.uc > output_bact_C.uc ; 
sed 's/=readS[0-9]*_[0-9]*_//g' output_bact_C.uc > outcolumns ; 
sed -i 's/[0-9]*[M,I,D]//g' outcolumns
colrm 17 64 < outcolumns > step0 ;
for i in $(<onlyC_reads_names) ; do grep "$i" step0 ; done >  step1
sed -i 's/["\t"]/_space_/g' step1 ;
sed -i 's/readS[0-9]*_[0-9]*_$//g' step1 ; 
sed -i 's/space__space/space/g' step1 ; 
sed -i 's/*$//g' step1 ; 
sed -i 's/_space_//g' step1 ; 
sed -i 's/^[H,S]//g' step1 ; 
sed -i 's/read/ read/g' step1 ; 
sed -i 's/_[0-9]*_$//g' step1 ;
sort +1 -1 step1 > step2 ; 

*** a short Python script is introduce to facilitate the OTU count
*** script name get_unique_OTUs.py
sourcefile = "step2"
with open(sourcefile, "r") as germ:
    germ = [item.lower().replace("\n", "") for item in germ.readlines()]
for item in sorted(set(germ)):
    print item.title(), germ.count(item)
    
    
python get_unique_OTUs.py > OTU_list_bact ; 
sed -i 's/Reads/S/g' OTU_list_bact ;

*** a short Python script is introduce to facilitate the Table construction
*** script name ConvertToTable.py
import csv
import sys
#sys.argv[1]
#sys.argv[2]
inputfilename = sys.argv[1]
outputfilename = sys.argv[2]
dataSet = []
lastSpecies = None
speciesNames = []
allSamples = set()
thisSpeciesData = dict()
with open(inputfilename) as inputFile:
    for line in inputFile:
        species, sample, n = line.rstrip().split()
        allSamples.add(sample)
        if species != lastSpecies:
            if lastSpecies != None:
                dataSet.append(thisSpeciesData)
            speciesNames.append(species)
            thisSpeciesData = dict()
        thisSpeciesData[sample] = n
        lastSpecies = species
dataSet.append(thisSpeciesData)
# write output file
columnOrder = ['S001' , 'S002'  ...  ]   # change this to whatever order you want
with open(outputfilename, 'wb') as outputfile:
    writer = csv.writer(outputfile)
    line = [""] + columnOrder
    writer.writerow(line)
    for speciesName, speciesDict in zip(speciesNames, dataSet):
        line = [speciesName] + [(speciesDict[sample] if sample in speciesDict else "0") for sample in columnOrder]
        writer.writerow(line)

python ConvertToTable.py OTU_list_bact OTU_Table_BACT ;
grep -o ^[0-9]* OTU_list_bact > LIST_of_OTUs ; 
sort LIST_of_OTUs > LIST_of_OTUs_sorted ; 
uniq LIST_of_OTUs_sorted > LIST_of_OTUs_uniq ; 
sed -i 's/^/C___/g' LIST_of_OTUs_uniq ; 
sed -i 's/$/___/g' LIST_of_OTUs_uniq ; 
sed 's/\t/___/g' onlyC > onlyC___
for i in $(<LIST_of_OTUs_uniq) ; do grep "$i"  onlyC___ ; done >  reads_names_to_blast ;
sed -i 's/*/v/g' reads_names_to_blast ; 
sed -i 's/C___[0-9]*___[0-9]*___v___v___v___v___v___//g' reads_names_to_blast  ; 
sed -i 's/___v//g' reads_names_to_blast 
for i in $(<reads_names_to_blast) ; do grep -A 1 "$i"  Bact_all ; done > Bact_to_blast_;


**** a single read (seed) from each OTU will be annotated using BLAST against SILVA database
makeblastdb -dbtype nucl -in SILVA_database -out mySILVA_db ; 
blastn -db mySILVA_db -outfmt 6 -max_target_seqs 1 -query Bact_to_blast_ > bact_silva_out6 ; 

**** spike sequences can be added to the SILVA/PR2/ITSone databases. As a confirmation of the results, spikes are counted, but not removed from the files. First the database need to be modified, spikes sequences are stored in P_spike, E_spike and F_spike files
cat SILVA_database P_spike > mySILVA_spike
makeblastdb -dbtype nucl -in mySILVA_spike -out mySILVA_spikedb ; 
blastn -db mySILVA_spikedb -outfmt 6 -max_target_seqs 1 -query Bact_to_blast_ > bact_silva_out6 ; 


*** paste the BLAST output into OTU_Table_BACT


**** using a similar bioinformatic pipeline continue with Eukaryotic and fungal amplicons
**** for 18S use PR2 database, for ITS use ITSone database
