# Supplementary material for: Absolute quantitation of microbiota abundance in environmental samples
Source: Microbiome. 2018 Jun 19;6:110. doi: 10.1186/s40168-018-0491-7 (PMC6009823; doi:10.1186/s40168-018-0491-7)
Supplement: Supplementary file 7 — Description of samples submitted to EBI server. (XLSX 74 kb) [file 40168_2018_491_MOESM7_ESM.xlsx]

## Sheet: sequencing_read_lenght_barc_cut
length of the sequences obtained for Bawburgh vs. Wytham soil comparison
Sequencing library barcodes removed	bact_lenght in bp	bact_count	in %			euk_lenght in bp	euk_count	in %			fng_lenght in bp	fng_count	in %
	154	1	0.000227892			50	1	0.000361376			42	1	0.000419247
	155	4	0.000911567			51	11	0.00397514			43	1	0.000419247
	157	8	0.00182313			52	5	0.00180688			44	1	0.000419247
	158	2	0.000455783			53	4	0.0014455			46	1	0.000419247
	159	7	0.00159524			54	1	0.000361376			47	3	0.00125774
	160	1	0.000227892			55	30	0.0108413			48	1	0.000419247
	161	1	0.000227892			56	3	0.00108413			49	2	0.000838494
	163	9	0.00205102			58	5	0.00180688			50	2	0.000838494
	164	2	0.000455783			59	3	0.00108413			52	1	0.000419247
	165	5	0.00113946			63	3	0.00108413			153	1	0.000419247
	166	65	0.014813			68	5	0.00180688			175	1	0.000419247
	167	8	0.00182313			74	2	0.000722752			179	1	0.000419247
	168	1	0.000227892			78	1	0.000361376			182	2	0.000838494
	169	2	0.000455783			80	2	0.000722752			183	6	0.00251548
	171	65	0.014813			83	2	0.000722752			184	2	0.000838494
	172	11	0.00250681			84	1	0.000361376			185	2	0.000838494
	173	5	0.00113946			85	1	0.000361376			186	1	0.000419247
	174	52	0.0118504			88	1	0.000361376			187	7	0.00293473
	175	5	0.00113946			89	2	0.000722752			188	6	0.00251548
	176	4	0.000911567			90	1	0.000361376			189	2	0.000838494
	177	1	0.000227892			92	3	0.00108413			193	1	0.000419247
	178	3	0.000683675			93	1	0.000361376			194	1	0.000419247
	179	2	0.000455783			94	7	0.00252963			196	1	0.000419247
	180	19	0.00432994			95	1	0.000361376			198	3	0.00125774
	181	7	0.00159524			96	75	0.0271032			204	1	0.000419247
	182	3	0.000683675			97	4	0.0014455			205	2	0.000838494
	183	11	0.00250681			98	514	0.185747			208	6	0.00251548
	184	7	0.00159524			101	2	0.000722752			209	3	0.00125774
	185	10	0.00227892			102	1	0.000361376			210	2	0.000838494
	186	10	0.00227892			104	2	0.000722752			211	3	0.00125774
	187	5	0.00113946			107	5	0.00180688			213	2	0.000838494
	188	17	0.00387416			114	2	0.000722752			214	1	0.000419247
	189	7	0.00159524			119	1	0.000361376			215	1	0.000419247
	190	6	0.00136735			120	1	0.000361376			216	4	0.00167699
	191	7	0.00159524			121	2	0.000722752			217	18	0.00754644
	192	34	0.00774832			124	33	0.0119254			218	6	0.00251548
	193	16	0.00364627			128	8	0.00289101			219	6	0.00251548
	194	34	0.00774832			129	1	0.000361376			220	9	0.00377322
	195	6	0.00136735			130	27	0.00975716			221	10	0.00419247
	196	5	0.00113946			131	25	0.0090344			222	8	0.00335397
	197	7	0.00159524			132	145	0.0523995			223	5	0.00209623
	198	3	0.000683675			133	18	0.00650477			224	3	0.00125774
	199	3	0.000683675			134	22	0.00795027			225	1	0.000419247
	2	1	0.000227892			135	81	0.0292715			226	6	0.00251548
	200	1	0.000227892			136	125	0.045172			227	3	0.00125774
	201	6	0.00136735			137	2	0.000722752			228	7	0.00293473
	202	5	0.00113946			140	1	0.000361376			229	105	0.0440209
	203	7	0.00159524			141	2	0.000722752			230	5	0.00209623
	204	27	0.00615307			142	2	0.000722752			232	1	0.000419247
	205	9	0.00205102			143	1	0.000361376			233	22	0.00922343
	206	17	0.00387416			144	1	0.000361376			234	1	0.000419247
	207	18	0.00410205			145	2	0.000722752			235	52	0.0218008
	208	8	0.00182313			146	1	0.000361376			237	7	0.00293473
	209	58	0.0132177			147	3	0.00108413			238	3	0.00125774
	210	20	0.00455783			148	2	0.000722752			239	6	0.00251548
	211	4	0.000911567			151	2	0.000722752			240	4	0.00167699
	212	2	0.000455783			152	10	0.00361376			241	9	0.00377322
	213	21	0.00478572			154	1	0.000361376			242	12	0.00503096
	214	14	0.00319048			157	1	0.000361376			243	2	0.000838494
	215	20	0.00455783			159	1	0.000361376			244	5	0.00209623
	216	4	0.000911567			160	21	0.0075889			245	33	0.0138351
	217	11	0.00250681			162	9	0.00325239			246	7	0.00293473
	218	44	0.0100272			163	2	0.000722752			247	10	0.00419247
	219	22	0.00501362			164	7	0.00252963			248	27	0.0113197
	220	20	0.00455783			165	14	0.00505927			249	24	0.0100619
	221	17	0.00387416			166	42	0.0151778			250	13	0.00545021
	222	17	0.00387416			167	6	0.00216826			251	156	0.0654025
	223	18	0.00410205			168	15	0.00542064			252	93	0.03899
	224	12	0.0027347			169	22	0.00795027			253	99	0.0415054
	225	18	0.00410205			170	46	0.0166233			254	36	0.0150929
	226	13	0.00296259			171	10	0.00361376			255	198	0.0830109
	227	10	0.00227892			172	23	0.00831165			256	211	0.0884611
	228	19	0.00432994			173	50	0.0180688			257	816	0.342105
	229	19	0.00432994			174	51	0.0184302			258	94	0.0394092
	230	9	0.00205102			175	1	0.000361376			259	888	0.372291
	231	15	0.00341837			177	1	0.000361376			260	81	0.033959
	232	25	0.00569729			178	4	0.0014455			261	165	0.0691757
	233	37	0.00843199			179	2	0.000722752			262	247	0.103554
	234	16	0.00364627			180	5	0.00180688			263	1118	0.468718
	235	3	0.000683675			181	2	0.000722752			264	234	0.0981037
	236	15	0.00341837			182	3	0.00108413			265	58	0.0243163
	237	24	0.0054694			183	2	0.000722752			266	134	0.0561791
	238	21	0.00478572			185	7	0.00252963			267	63	0.0264125
	239	7	0.00159524			187	3	0.00108413			268	270	0.113197
	240	44	0.0100272			188	5	0.00180688			269	43	0.0180276
	241	85	0.0193708			189	3	0.00108413			270	99	0.0415054
	242	24	0.0054694			190	2	0.000722752			271	981	0.411281
	243	67	0.0152687			191	3	0.00108413			272	221558	92.8875	spike size
	244	19	0.00432994			192	1	0.000361376			273	911	0.381934
	245	39	0.00888777			193	3	0.00108413			274	159	0.0666602
	246	19	0.00432994			194	3	0.00108413			275	62	0.0259933
	247	43	0.00979934			196	1	0.000361376			276	468	0.196207
	248	129	0.029398			197	2	0.000722752			277	285	0.119485
	249	59	0.0134456			198	1	0.000361376			278	263	0.110262
	250	106	0.0241565			199	9	0.00325239			279	1276	0.534959
	251	465	0.10597			200	16	0.00578202			280	312	0.130805
	252	3461	0.788733			201	5	0.00180688			281	183	0.0767222
	253	409433	93.3064	spike size		202	11	0.00397514			282	977	0.409604
	254	23112	5.26703			203	33	0.0119254			283	153	0.0641448
	255	405	0.0922961			204	19	0.00686615			284	55	0.0230586
	256	102	0.0232449			205	171	0.0617953			285	144	0.0603715
	257	43	0.00979934			206	35	0.0126482			286	31	0.0129967
	258	13	0.00296259			207	297	0.107329			287	35	0.0146736
	259	2	0.000455783			208	422	0.152501			288	49	0.0205431
						209	3829	1.38371			289	40	0.0167699
						210	37765	13.6474			290	67	0.0280895
						211	7254	2.62142			291	591	0.247775
						212	213394	77.1155	spike size		292	77	0.032282
						213	2013	0.72745			293	307	0.128709
						214	1546	0.558687			294	55	0.0230586
						215	1242	0.448829			295	36	0.0150929
						216	580	0.209598			296	44	0.0184469
						217	246	0.0888985			297	43	0.0180276
						218	147	0.0531223			298	252	0.10565
						219	240	0.0867303			299	58	0.0243163
						220	53	0.0191529			300	89	0.037313
						221	690	0.24935			301	54	0.0226393
						222	82	0.0296328			302	252	0.10565
						223	21	0.0075889			303	123	0.0515674
						224	6	0.00216826			304	32	0.0134159
						225	27	0.00975716			305	25	0.0104812
						226	41	0.0148164			306	28	0.0117389
						227	52	0.0187916			307	80	0.0335397
						228	81	0.0292715			308	68	0.0285088
						229	29	0.0104799			309	50	0.0209623
						230	14	0.00505927			310	709	0.297246
						231	6	0.00216826			311	58	0.0243163
						232	10	0.00361376			312	29	0.0121582
						233	26	0.00939578			313	88	0.0368937
						234	2	0.000722752			314	20	0.00838494
						235	8	0.00289101			315	24	0.0100619
						236	2	0.000722752			316	42	0.0176084
						237	95	0.0343307			317	25	0.0104812
						238	2	0.000722752			318	816	0.342105
						239	12	0.00433651			319	423	0.177341
						240	18	0.00650477			320	17	0.0071272
						241	169	0.0610726			321	46	0.0192854
						242	10	0.00361376			322	72	0.0301858
						243	1	0.000361376			323	6	0.00251548
						244	56	0.0202371			324	5	0.00209623
						245	12	0.00433651			325	7	0.00293473
						246	248	0.0896213			326	4	0.00167699
						247	28	0.0101185			327	5	0.00209623
						248	271	0.0979329			328	4	0.00167699
						249	69	0.024935			329	20	0.00838494
						250	2157	0.779488			330	5	0.00209623
						251	26	0.00939578			331	35	0.0146736
						252	16	0.00578202			332	2	0.000838494
						253	14	0.00505927			333	2	0.000838494
						254	5	0.00180688			334	12	0.00503096
						255	8	0.00289101			335	9	0.00377322
						257	14	0.00505927			336	3	0.00125774
						258	6	0.00216826			337	6	0.00251548
						259	10	0.00361376			338	2	0.000838494
						260	3	0.00108413			339	1	0.000419247
						261	13	0.00469789			340	2	0.000838494
						262	23	0.00831165			341	9	0.00377322
						263	17	0.00614339			342	2	0.000838494
						264	12	0.00433651			343	5	0.00209623
						265	19	0.00686615			344	3	0.00125774
						266	6	0.00216826			345	1	0.000419247
						267	1	0.000361376			346	2	0.000838494
						268	2	0.000722752			347	2	0.000838494
						269	12	0.00433651			348	15	0.0062887
						270	509	0.18394			349	20	0.00838494
						271	3	0.00108413			350	7	0.00293473
						272	7	0.00252963			351	57	0.0238971
						273	2	0.000722752			352	13	0.00545021
						274	34	0.0122868			353	6	0.00251548
						275	5	0.00180688			354	1	0.000419247
						276	6	0.00216826
						277	25	0.0090344
						278	10	0.00361376
						279	8	0.00289101
						280	59	0.0213212
						282	9	0.00325239
						283	2	0.000722752
						284	41	0.0148164
						285	5	0.00180688
						286	24	0.00867303
						287	142	0.0513154
						288	202	0.072998
						289	3	0.00108413
						290	2	0.000722752
						292	8	0.00289101
						293	3	0.00108413
						297	1	0.000361376
						300	1	0.000361376
						301	1	0.000361376
						302	2	0.000722752
						304	1	0.000361376
						305	1	0.000361376
						307	1	0.000361376
						308	3	0.00108413
						310	1	0.000361376
						311	2	0.000722752
						312	1	0.000361376
						313	1	0.000361376
						314	12	0.00433651
						315	2	0.000722752
						316	1	0.000361376
						317	1	0.000361376
						318	11	0.00397514
						320	1	0.000361376
						321	4	0.0014455
						322	2	0.000722752
						323	4	0.0014455
						324	26	0.00939578
						325	37	0.0133709
						326	41	0.0148164
						336	2	0.000722752
						338	1	0.000361376
						346	2	0.000722752
						347	2	0.000722752
						349	12	0.00433651
						350	1	0.000361376
						351	3	0.00108413
						352	5	0.00180688
						353	1	0.000361376
						355	2	0.000722752
						356	1	0.000361376
						357	1	0.000361376
						358	1	0.000361376
						359	2	0.000722752
						361	4	0.0014455
						362	8	0.00289101
						363	6	0.00216826
						364	4	0.0014455
						370	2	0.000722752
						371	3	0.00108413
						375	1	0.000361376
						376	1	0.000361376
						380	6	0.00216826
						388	1	0.000361376
						390	1	0.000361376
						392	1	0.000361376
						398	1	0.000361376
						400	1	0.000361376
						418	1	0.000361376
						422	1	0.000361376
						428	1	0.000361376
						429	1	0.000361376
