# Supplementary material for: Absolute quantitation of microbiota abundance in environmental samples
Source: Microbiome. 2018 Jun 19;6:110. doi: 10.1186/s40168-018-0491-7 (PMC6009823; doi:10.1186/s40168-018-0491-7)
Supplement: Supplementary file 8 — Bash code for the sequencing analysis. (XLSX 63 kb) [file 40168_2018_491_MOESM8_ESM.xlsx]

## Sheet: Sheet2
Sample	16S Ct	16S value	18S Ct	18S value	Total value		16S %	18S %	spikes Prok SEM	spikes Prok SEM			data from Fig.8
Bawb_U1	18.9649	1.95436e-06	21.256	3.99293e-07	2.35365e-06	Bawburgh_1	83.0351	16.9649	3.75145	3.75145				gene abundance per 1 gram of soil
Bawb_U2	17.7424	4.56035e-06	21.1716	4.23365e-07	4.98371e-06	Bawburgh_2	91.505	8.49498	1.18631	1.18631			bacteria only	1.58035e+09	1.8514e+09	1.36985e+09
Bawb_U3	17.7179	4.6386e-06	22.0493	2.30405e-07	4.869e-06	Bawburgh_3	95.2679	4.73207					archae only	1.31968e+08	1.7292e+08	1.60297e+08
Bawb_U4	17.7229	4.62254e-06	21.507	3.35542e-07	4.95809e-06	Bawburgh_4	93.2324	6.76758
Bawb_U5	16.5347	1.0533e-05	21.2345	4.05296e-07	1.09383e-05	Bawburgh_5	96.2947	3.70529					prokaryotes total	1.71232e+09	2.02432e+09	1.53015e+09
Bawb_U6	17.8663	4.18518e-06	21.393	3.63124e-07	4.5483e-06	Bawburgh_6	92.0163	7.98372					eukaryotes total	2.06028e+08	2.27578e+08	1.10562e+08	1.79407e+08	1.39919e+08	1.73316e+08	1.96276e+08	1.65086e+08	1.34829e+08	1.83112e+08	1.00698e+08	1.69946e+08
Bawb_U7	17.5031	5.38336e-06	21.5971	3.15219e-07	5.69858e-06	Bawburgh_7	94.4685	5.53153
Bawb_U8	17.6293	4.93248e-06	20.8245	5.38508e-07	5.47099e-06	Bawburgh_8	90.157	9.84297						average	SD	SEM
Bawb_U9	18.2685	3.16698e-06	22.2139	2.0557e-07	3.37255e-06	Bawburgh_9	93.9046	6.0954					prokaryotes total	1.75559e+09	2.49912e+08	1.44287e+08
Bawb_U10	17.8033	4.37204e-06	21.7562	2.82304e-07	4.65435e-06	Bawburgh_10	93.9346	6.06539					eukaryotes total	1.65563e+08	3.7948e+07	1.09546e+07
spike data						spike data (total gene abundance in soil g-1)	1.75559e+09	1.65563e+08
						final_calculation	16S rRNA %	18S rRNA %
						qPCR	92.3816	7.61838
						spike quantitation	91.3821	8.61788
