# Supplementary material for: Absolute quantitation of microbiota abundance in environmental samples
Source: Microbiome. 2018 Jun 19;6:110. doi: 10.1186/s40168-018-0491-7 (PMC6009823; doi:10.1186/s40168-018-0491-7)
Supplement: Supplementary file 9 — Modified Bash code including Unoise3 command. (XLSX 422 kb) [file 40168_2018_491_MOESM9_ESM.xlsx]

## Sheet: Table1-2
spike level	pg of spikes added per 300 mg soil sample used for DNA isolation (ZYMO column takes 300 mg)	pg of spikes added per1 gram of soil sample	1ng of 16S spike conatins 365572814.3 16S copies. Here multiple the spike addition level by number of spikes per ng (and divide by 1000: ng to pg)	synthetic 16S copies added	synthetic 16S copies added per 1 gram of soil	proportion of soil microbiota to spikes read (with outstanding samples removed)	calculated amount of environmental DNA per 1 gram of soil (x 3.33 as 300 mg is converted to 1 gram)
8	2900	9657	1.06016e+09	1.06016e+09	3.53034e+09	0.484593	1.71232e+09						data for Table 1
8	2900	9657	1.06016e+09	1.06016e+09	3.53034e+09	0.572891	2.02432e+09
8	2900	9657	1.06016e+09	1.06016e+09	3.53034e+09	0.672232				Synthetic spike level	Amount relative to level 8 (%)	P synthetic spike (pg)	Copies of 16S rRNA added	E synthetic spike (pg)	Copies of 18S rRNA added	F synthetic spike (pg)	Copies of ITS rRNA added
7	1450	4828.5	5.30081e+08	5.30081e+08	1.76517e+09	0.866076	1.53015e+09			1	1	96.57	3.53034e+07	56.61	2.1286e+07	32.1345	1.18366e+07
7	1450	4828.5	5.30081e+08	5.30081e+08	1.76517e+09	17.4459				2	2	193.14	7.06067e+07	113.22	4.2572e+07	64.269	2.36731e+07
7	1450	4828.5	5.30081e+08	5.30081e+08	1.76517e+09	28.2523				3	5	482.85	1.76517e+08	283.05	1.0643e+08	160.673	5.91829e+07
6	580	1931.4	2.12032e+08	2.12032e+08	7.06067e+08	1.40675	9.94152e+08			4	10	965.7	3.53034e+08	566.1	2.1286e+08	321.345	1.18366e+08
6	580	1931.4	2.12032e+08	2.12032e+08	7.06067e+08	2.67853	1.89293e+09			5	15	1448.55	5.2955e+08	849.15	3.1929e+08	482.017	1.77549e+08
6	580	1931.4	2.12032e+08	2.12032e+08	7.06067e+08	1.21264	8.56976e+08			6	20	1931.4	7.06067e+08	1132.2	4.2572e+08	642.69	2.36731e+08
5	435	1448.55	1.59024e+08	1.59024e+08	5.2955e+08	2.64101	1.39981e+09			7	50	4828.5	1.76517e+09	2830.5	1.0643e+09	1606.73	5.91829e+08
5	435	1448.55	1.59024e+08	1.59024e+08	5.2955e+08	2.53714	1.34476e+09			8	100	9657	3.53034e+09	5661	2.1286e+09	3213.45	1.18366e+09
5	435	1448.55	1.59024e+08	1.59024e+08	5.2955e+08	2.20096	1.16657e+09
4	290	965.7	1.06016e+08	1.06016e+08	3.53034e+08	8.51973	3.01046e+09
4	290	965.7	1.06016e+08	1.06016e+08	3.53034e+08	5.09179	1.79919e+09
4	290	965.7	1.06016e+08	1.06016e+08	3.53034e+08	7.3879	2.61053e+09
3	145	482.85	5.30081e+07	5.30081e+07	1.76517e+08	48.2							data for Table 2
3	145	482.85	5.30081e+07	5.30081e+07	1.76517e+08	13.4301	2.37277e+09
3	145	482.85	5.30081e+07	5.30081e+07	1.76517e+08	65				Amplification target	16S rRNA gene				18S rRNA gene				ITS rRNA gene
2	58	193.14	2.12032e+07	2.12032e+07	7.06067e+07	45.7166	3.23081e+09			Soil	Bawburgh		Wytham		Bawburgh		Wytham		Bawburgh		Wytham
2	58	193.14	2.12032e+07	2.12032e+07	7.06067e+07	40.1325				Data included	all	200-800 zone	all	200-800 zone	all	200-800 zone	all	200-800 zone	all	200-800 zone	all	200-800 zone
2	58	193.14	2.12032e+07	2.12032e+07	7.06067e+07	134.338				Average	1.94495e+09	1.75559e+09	4.89172e+09	2.47294e+09	1.54763e+08	1.65563e+08	2.47845e+08	2.31891e+08	5.75815e+06	9.75067e+06	7.95193e+06	1.55436e+07
1	29	96.57	1.06016e+07	1.06016e+07	3.53034e+07	41.8667				SD	7.86932e+08	2.49912e+08	2.79888e+09	7.47711e+08	7.18772e+07	3.7948e+07	1.19841e+08	5.9707e+07	3.24539e+06	2.32201e+06	5.20639e+06	2.63882e+06
1	29	96.57	1.06016e+07	1.06016e+07	3.53034e+07	91.3676	3.22849e+09			SE	2.03185e+08	1.44287e+08	6.59702e+08	4.31691e+08	1.56849e+07	1.09546e+07	2.55501e+07	1.72359e+07	708202	1.161e+06	1.11001e+06	1.31941e+06
1	29	96.57	1.06016e+07	1.06016e+07	3.53034e+07	17.5517
8	2900	9657	1.06016e+09	1.06016e+09	3.53034e+09	0.552325	1.95165e+09
8	2900	9657	1.06016e+09	1.06016e+09	3.53034e+09	7.23907
8	2900	9657	1.06016e+09	1.06016e+09	3.53034e+09	0.942298	3.32963e+09
7	1450	4828.5	5.30081e+08	5.30081e+08	1.76517e+09	19.8254
7	1450	4828.5	5.30081e+08	5.30081e+08	1.76517e+09	1.20987	2.13755e+09
7	1450	4828.5	5.30081e+08	5.30081e+08	1.76517e+09	35.2525
6	580	1931.4	2.12032e+08	2.12032e+08	7.06067e+08	3.53186	2.49598e+09
6	580	1931.4	2.12032e+08	2.12032e+08	7.06067e+08	4.23769	2.99479e+09
6	580	1931.4	2.12032e+08	2.12032e+08	7.06067e+08	4.31399	3.04871e+09
5	435	1448.55	1.59024e+08	1.59024e+08	5.2955e+08	10.5562	5.59506e+09
5	435	1448.55	1.59024e+08	1.59024e+08	5.2955e+08	6.82068	3.61515e+09
5	435	1448.55	1.59024e+08	1.59024e+08	5.2955e+08	8.16602	4.32821e+09
4	290	965.7	1.06016e+08	1.06016e+08	3.53034e+08	13.3054	4.70148e+09
4	290	965.7	1.06016e+08	1.06016e+08	3.53034e+08	12.7922	4.52014e+09
4	290	965.7	1.06016e+08	1.06016e+08	3.53034e+08	21.2096	7.49444e+09
3	145	482.85	5.30081e+07	5.30081e+07	1.76517e+08	32.1224
3	145	482.85	5.30081e+07	5.30081e+07	1.76517e+08	3.3706
3	145	482.85	5.30081e+07	5.30081e+07	1.76517e+08	215.575
2	58	193.14	2.12032e+07	2.12032e+07	7.06067e+07	110.162	7.78517e+09
2	58	193.14	2.12032e+07	2.12032e+07	7.06067e+07	157.511	1.11313e+10
2	58	193.14	2.12032e+07	2.12032e+07	7.06067e+07	64.1296	4.53206e+09
1	29	96.57	1.06016e+07	1.06016e+07	3.53034e+07	316.452	1.11819e+10
1	29	96.57	1.06016e+07	1.06016e+07	3.53034e+07	73.2623	2.58874e+09
1	29	96.57	1.06016e+07	1.06016e+07	3.53034e+07	130.718	4.61894e+09
	pg of spikes added per 300 mg soil sample used for DNA isolation (ZYMO column takes 300 mg)	pg of spikes added per1 gram of soil sample	1ng of 18S spike is: 376011104.9 18S copies. Here multiple the spike addition level by number of spikes per ng (and divide by 1000: ng to pg)	synthetic 18S copies added	synthetic 18S copies added per 1 gram of soil	proportion of soil microbiota to spikes read (with outstanding samples removed)	calculated amount of environmental DNA per 1 gram of soil (x 3.33 as 300 mg is converted to 1 gram)
8	1700	5661	6.39219e+08	6.39219e+08	2.1286e+09	0.282478
8	1700	5661	6.39219e+08	6.39219e+08	2.1286e+09	0.139983	2.98237e+08
8	1700	5661	6.39219e+08	6.39219e+08	2.1286e+09	0.130505	2.78044e+08
7	850	2830.5	3.19609e+08	3.19609e+08	1.0643e+09	0.611672
7	850	2830.5	3.19609e+08	3.19609e+08	1.0643e+09	0.59593
7	850	2830.5	3.19609e+08	3.19609e+08	1.0643e+09	0.225352	2.40058e+08
6	340	1132.2	1.27844e+08	1.27844e+08	4.2572e+08	0.483516	2.06028e+08
6	340	1132.2	1.27844e+08	1.27844e+08	4.2572e+08	0.534091	2.27578e+08
6	340	1132.2	1.27844e+08	1.27844e+08	4.2572e+08	0.259472	1.10562e+08
5	255	849.15	9.58828e+07	9.58828e+07	3.1929e+08	0.561387	1.79407e+08
5	255	849.15	9.58828e+07	9.58828e+07	3.1929e+08	0.437824	1.39919e+08
5	255	849.15	9.58828e+07	9.58828e+07	3.1929e+08	0.542328	1.73316e+08
4	170	566.1	6.39219e+07	6.39219e+07	2.1286e+08	0.92126	1.96276e+08
4	170	566.1	6.39219e+07	6.39219e+07	2.1286e+08	0.774862	1.65086e+08
4	170	566.1	6.39219e+07	6.39219e+07	2.1286e+08	0.632846	1.34829e+08
3	85	283.05	3.19609e+07	3.19609e+07	1.0643e+08	1.71895	1.83112e+08
3	85	283.05	3.19609e+07	3.19609e+07	1.0643e+08	0.945291	1.00698e+08
3	85	283.05	3.19609e+07	3.19609e+07	1.0643e+08	1.59535	1.69946e+08
2	34	113.22	1.27844e+07	1.27844e+07	4.2572e+07	2.24637	9.57184e+07
2	34	113.22	1.27844e+07	1.27844e+07	4.2572e+07	2.18709	9.31926e+07
2	34	113.22	1.27844e+07	1.27844e+07	4.2572e+07	2.59342	1.10506e+08
1	17	56.61	6.39219e+06	6.39219e+06	2.1286e+07	1.90716	4.06323e+07
1	17	56.61	6.39219e+06	6.39219e+06	2.1286e+07	3.01679	6.42733e+07
1	17	56.61	6.39219e+06	6.39219e+06	2.1286e+07	2	4.26103e+07
8	1700	5661	6.39219e+08	6.39219e+08	2.1286e+09	0.263395	5.61168e+08
8	1700	5661	6.39219e+08	6.39219e+08	2.1286e+09	0.209106	4.45503e+08
8	1700	5661	6.39219e+08	6.39219e+08	2.1286e+09	0.227598	4.84902e+08
7	850	2830.5	3.19609e+08	3.19609e+08	1.0643e+09	0.211325	2.25116e+08
7	850	2830.5	3.19609e+08	3.19609e+08	1.0643e+09	0.123951
7	850	2830.5	3.19609e+08	3.19609e+08	1.0643e+09	0.245061	2.61054e+08
6	340	1132.2	1.27844e+08	1.27844e+08	4.2572e+08	0.269936	1.15021e+08
6	340	1132.2	1.27844e+08	1.27844e+08	4.2572e+08	0.704899	3.0036e+08
6	340	1132.2	1.27844e+08	1.27844e+08	4.2572e+08	0.423917	1.80632e+08
5	255	849.15	9.58828e+07	9.58828e+07	3.1929e+08	0.962532	3.07604e+08
5	255	849.15	9.58828e+07	9.58828e+07	3.1929e+08	0.803235	2.56696e+08
5	255	849.15	9.58828e+07	9.58828e+07	3.1929e+08	0.685023	2.18918e+08
4	170	566.1	6.39219e+07	6.39219e+07	2.1286e+08	1.53416	3.26856e+08
4	170	566.1	6.39219e+07	6.39219e+07	2.1286e+08	0.945264	2.0139e+08
4	170	566.1	6.39219e+07	6.39219e+07	2.1286e+08	1.10784	2.36028e+08
3	85	283.05	3.19609e+07	3.19609e+07	1.0643e+08	2.20015	2.34373e+08
3	85	283.05	3.19609e+07	3.19609e+07	1.0643e+08	1.87569	1.99809e+08
3	85	283.05	3.19609e+07	3.19609e+07	1.0643e+08	1.92444	2.05002e+08
2	34	113.22	1.27844e+07	1.27844e+07	4.2572e+07	8.61928
2	34	113.22	1.27844e+07	1.27844e+07	4.2572e+07	4.0827	1.73965e+08
2	34	113.22	1.27844e+07	1.27844e+07	4.2572e+07	3.26738	1.39224e+08
1	17	56.61	6.39219e+06	6.39219e+06	2.1286e+07	4.26875	9.09464e+07
1	17	56.61	6.39219e+06	6.39219e+06	2.1286e+07	5.36498	1.14302e+08
1	17	56.61	6.39219e+06	6.39219e+06	2.1286e+07	8.15406	1.73724e+08
	pg of spikes added per 300 mg soil sample used for DNA isolation (ZYMO column takes 300 mg)	pg of spikes added per1 gram of soil sample	1ng of ITS spike is: 368344644.3 ITS copies. Here multiple the spike addition level by number of spikes per ng (and divide by 1000: ng to pg)	synthetic ITS copies added	synthetic ITS copies added per 1 gram of soil	proportion of soil microbiota to spikes read (with outstanding samples removed)	calculated amount of environmental DNA per 1 gram of soil (x 3.33 as 300 mg is converted to 1 gram)
8	965	3213.45	3.55453e+08	3.55453e+08	1.18366e+09	0.00330546	3.91606e+06
8	965	3213.45	3.55453e+08	3.55453e+08	1.18366e+09	0.00500125	5.9251e+06
8	965	3213.45	3.55453e+08	3.55453e+08	1.18366e+09	0.00313142	3.70987e+06
7	482.5	1606.73	1.77726e+08	1.77726e+08	5.91829e+08	0.00698876	4.13987e+06
7	482.5	1606.73	1.77726e+08	1.77726e+08	5.91829e+08	0.00735822	4.35873e+06
7	482.5	1606.73	1.77726e+08	1.77726e+08	5.91829e+08	0.00419727	2.4863e+06
6	193	642.69	7.10905e+07	7.10905e+07	2.36731e+08	0.0111439	2.6405e+06
6	193	642.69	7.10905e+07	7.10905e+07	2.36731e+08	0.0172125	4.07841e+06
6	193	642.69	7.10905e+07	7.10905e+07	2.36731e+08	0.00915401	2.16899e+06
5	144.75	482.017	5.33179e+07	5.33179e+07	1.77549e+08	0.0201427	3.57953e+06
5	144.75	482.017	5.33179e+07	5.33179e+07	1.77549e+08	0.0268759	4.77608e+06
5	144.75	482.017	5.33179e+07	5.33179e+07	1.77549e+08	0.0205781	3.65691e+06
4	96.5	321.345	3.55453e+07	3.55453e+07	1.18366e+08	0.107374	1.27208e+07
4	96.5	321.345	3.55453e+07	3.55453e+07	1.18366e+08	0.0720304	8.53362e+06
4	96.5	321.345	3.55453e+07	3.55453e+07	1.18366e+08	0.218527
3	48.25	160.673	1.77726e+07	1.77726e+07	5.91829e+07	0.12231	7.24519e+06
3	48.25	160.673	1.77726e+07	1.77726e+07	5.91829e+07	0.0344062	2.03809e+06
3	48.25	160.673	1.77726e+07	1.77726e+07	5.91829e+07	0.100352	5.94444e+06
2	19.3	64.269	7.10905e+06	7.10905e+06	2.36731e+07	0.456046	1.08058e+07
2	19.3	64.269	7.10905e+06	7.10905e+06	2.36731e+07	0.314103	7.44249e+06
2	19.3	64.269	7.10905e+06	7.10905e+06	2.36731e+07	0.527234	1.24925e+07
1	9.65	32.1345	3.55453e+06	3.55453e+06	1.18366e+07	0.148466
1	9.65	32.1345	3.55453e+06	3.55453e+06	1.18366e+07	0.697368	8.26189e+06
1	9.65	32.1345	3.55453e+06	3.55453e+06	1.18366e+07	0.213592
8	965	3213.45	3.55453e+08	3.55453e+08	1.18366e+09	0.00367248	4.35087e+06
8	965	3213.45	3.55453e+08	3.55453e+08	1.18366e+09	0.00289925	3.43481e+06
8	965	3213.45	3.55453e+08	3.55453e+08	1.18366e+09	0.00692401	8.20304e+06
7	482.5	1606.73	1.77726e+08	1.77726e+08	5.91829e+08	0.00342373	2.02809e+06
7	482.5	1606.73	1.77726e+08	1.77726e+08	5.91829e+08	0.00568451	3.36729e+06
7	482.5	1606.73	1.77726e+08	1.77726e+08	5.91829e+08	0.0048241	2.85761e+06
6	193	642.69	7.10905e+07	7.10905e+07	2.36731e+08	0.0291464	6.90609e+06
6	193	642.69	7.10905e+07	7.10905e+07	2.36731e+08	0.0162482	3.84991e+06
6	193	642.69	7.10905e+07	7.10905e+07	2.36731e+08	0.0106769	2.52984e+06
5	144.75	482.017	5.33179e+07	5.33179e+07	1.77549e+08	0.0327195	5.81454e+06
5	144.75	482.017	5.33179e+07	5.33179e+07	1.77549e+08	0.0266175	4.73016e+06
5	144.75	482.017	5.33179e+07	5.33179e+07	1.77549e+08	0.0172735	3.06965e+06
4	96.5	321.345	3.55453e+07	3.55453e+07	1.18366e+08	0.112089	1.32794e+07
4	96.5	321.345	3.55453e+07	3.55453e+07	1.18366e+08	0.0344318	4.07922e+06
4	96.5	321.345	3.55453e+07	3.55453e+07	1.18366e+08	0.10686	1.26599e+07
3	48.25	160.673	1.77726e+07	1.77726e+07	5.91829e+07	0.137024	8.11679e+06
3	48.25	160.673	1.77726e+07	1.77726e+07	5.91829e+07	0.142473	8.43956e+06
3	48.25	160.673	1.77726e+07	1.77726e+07	5.91829e+07	0.25409	1.50513e+07
2	19.3	64.269	7.10905e+06	7.10905e+06	2.36731e+07	0.583957	1.38366e+07
2	19.3	64.269	7.10905e+06	7.10905e+06	2.36731e+07	0.565487	1.33989e+07
2	19.3	64.269	7.10905e+06	7.10905e+06	2.36731e+07	0.377143
1	9.65	32.1345	3.55453e+06	3.55453e+06	1.18366e+07	0.345238
1	9.65	32.1345	3.55453e+06	3.55453e+06	1.18366e+07	1.32886	1.57433e+07
1	9.65	32.1345	3.55453e+06	3.55453e+06	1.18366e+07	1.62025	1.91955e+07

## Sheet: Fig.2
data used to construct Fig. 3
			in colour: the amount of spikes added (in pg per sample unit)
			black font data: number of Rhizobium or soil 16S per sample unit
		DNA Rhizobium								DNA Rhizobium and soil								DNA soil	Rhizobiun culture						Rhizobiun culture and soil						soil
spikes per 1ug of DNA / 1 ml of culture/1g of soil		2	4	8	20	40	80	200	av.	2	4	8	20	40	80	200	av.	20	14	34	70	140	340	av.	9	22	43	87	217	av.	39
part average, SD, SE	Rhizobium	3.41285e+08	1.46101e+09	1.57372e+09	2.08959e+09	1.16009e+09	8.03313e+08	7.24377e+08	1.16477e+09	1.58856e+09	3.31471e+08	7.11556e+08	5.18718e+08	1.19923e+09	1.31128e+09	7.00582e+08	9.24913e+08		1.99768e+09	1.04351e+09	3.11424e+09	3.44445e+09	3.38493e+09	2.67667e+09	1.37875e+09	1.65719e+09	9.19095e+08	2.04395e+09	3.67125e+09	2.00367e+09			1.16477e+09	9.24913e+08	#DIV/0!	2.67667e+09	2.00367e+09
	soil	#DIV/0!	#DIV/0!	#DIV/0!	#DIV/0!	#DIV/0!	#DIV/0!	#DIV/0!		1.99327e+09	4.98919e+08	9.78919e+08	5.55559e+08	1.63729e+09	1.57121e+09	7.91697e+08	1.16574e+09	1.95798e+09	#DIV/0!	#DIV/0!	#DIV/0!	#DIV/0!	#DIV/0!	#DIV/0!	7.6926e+08	8.72834e+08	6.2991e+08	1.6652e+09	2.22293e+09	1.24502e+09	1.09447e+09		#DIV/0!	1.16574e+09	1.95798e+09	#DIV/0!	1.24502e+09	1.09447e+09
	SD	3.86795e+07	4.91521e+08	3.40996e+09	5.29274e+08	5.36953e+08	2.69929e+08	1.59444e+08	7.11779e+08	2.09421e+09	2.40734e+08	6.38999e+08	378732	8.26794e+08	1.66023e+09	1.61258e+08	1.00717e+09	#DIV/0!	8.53704e+08	3.21953e+08	1.27235e+09	1.1247e+09	1.24547e+09	1.26446e+09	8.83258e+08	4.70057e+08	1.62279e+08	4.76164e+08	2.10926e+09	1.39592e+09			7.11779e+08	1.00717e+09	#DIV/0!	1.26446e+09	1.39592e+09	0
	SD	#DIV/0!	#DIV/0!	#DIV/0!	#DIV/0!	#DIV/0!	#DIV/0!	#DIV/0!	#DIV/0!	2.45834e+09	4.20124e+08	1.01179e+09	1.26366e+08	1.36594e+09	2.0369e+09	1.4384e+08	1.2592e+09	5.84665e+08	#DIV/0!	#DIV/0!	#DIV/0!	#DIV/0!	#DIV/0!	#DIV/0!	4.50443e+08	2.14844e+08	1.35459e+08	4.05704e+08	1.15277e+09	8.37266e+08	4.94968e+08		#DIV/0!	1.2592e+09	5.84665e+08	#DIV/0!	8.37266e+08	4.94968e+08
	SE	2.73505e+07	8.5155e+08	3.47558e+08	3.74253e+08	3.79683e+08	1.90868e+08	1.12744e+08	1.90231e+08	1.20909e+09	1.70225e+08	3.68926e+08	267804	5.84632e+08	1.17396e+09	9.31026e+07	2.44274e+08	#DIV/0!	4.92886e+08	2.27655e+08	8.99685e+08	6.49347e+08	7.19074e+08	3.50697e+08	5.09949e+08	2.71388e+08	1.14748e+08	3.36699e+08	1.21778e+09	3.8716e+08			1.90231e+08	2.44274e+08		3.50697e+08	3.8716e+08	0
	SE									1.41932e+09	2.97072e+08	5.84158e+08	8.93543e+07	9.65865e+08	1.4403e+09	8.30463e+07	3.054e+08	4.13421e+08							2.60064e+08	1.2404e+08	9.57841e+07	2.86876e+08	6.65553e+08	2.32216e+08	3.49995e+08			3.054e+08	4.13421e+08		2.32216e+08	3.49995e+08
spikes per 1ug of DNA / 1 ml of culture/1g of soil		2	4	8	20	40	80	200		2	4	8	20	40	80	200		20	14	34	70	140	340		14	34	70	140	340		60
		DNA Rhizobium
		2	2	2	4	4	4	8	8	8	20	20	20	40	40	40	80	80	80	200	200	200
	Rhizobium		3.13934e+08	3.68636e+08	2.31256e+09		6.09464e+08	1.22616e+09	1.92128e+09		2.46384e+09	1.71534e+09		1.53977e+09		7.80406e+08		6.12444e+08	9.94181e+08		6.11633e+08	8.37121e+08
	soil
		DNA Rhizobium and soil
		2	2	2	4	4	4	8	8	8	20	20	20	40	40	40	80	80	80	200	200	200
	Rhizobium	3.50995e+08	4.08175e+08	4.00652e+09	1.61247e+08	5.01696e+08		1.89704e+08	5.20738e+08	1.42423e+09	5.1845e+08	5.18986e+08		6.14601e+08	1.78386e+09		1.37325e+08	2.48524e+09		8.18138e+08	5.16745e+08	7.66862e+08
	soil	5.68842e+08	5.79055e+08	4.8319e+09	2.01847e+08	7.95991e+08		1.78471e+08	6.42132e+08	2.11615e+09	4.66205e+08	6.44914e+08		6.71426e+08	2.60316e+09		1.30901e+08	3.01151e+09		7.24055e+08	6.94146e+08	9.56889e+08		1.16574e+09
		DNA soil
		20	20	20
	Rhizobium
	soil		1.54456e+09	2.3714e+09																				1.95798e+09
		Rhizobiun culture
		14	14	14	34	34	34	70	70	70	140	140	140	340	340	340
	Rhizobium	2.7946e+09	2.10171e+09	1.09673e+09		8.15853e+08	1.27116e+09	2.21455e+09	4.01392e+09		4.54146e+09	3.49791e+09	2.29397e+09	4.25546e+09	3.94104e+09	1.95829e+09
	soil
	Rhizobiun culture and soil
		9	9	9	22	22	22	43	43	43	87	87	87	217	217	217
	Rhizobium	2.06095e+09	1.69422e+09	3.81067e+08	1.67659e+09	2.11725e+09	1.17773e+09		8.04346e+08	1.03384e+09	2.38065e+09	1.70726e+09		5.03207e+09	4.74016e+09	1.24153e+09
	soil	1.01255e+09	1.04574e+09	2.49486e+08	8.21618e+08	1.10866e+09	6.88227e+08		5.34126e+08	7.25694e+08	1.95208e+09	1.37833e+09		2.59127e+09	3.14652e+09	9.31002e+08
		soil
		39	39	39
	Rhizobium
	soil		1.54456e+09	2.3714e+09																																	beta_31	beta_32	beta_33
																																					0	0
																																					1.44446e+09	7.4447e+08

## Sheet: Fig.3
16S_PCR	soil microbiota - number of reads detected	name of sample	spike origin reads detected	name of sample					number of syntetic reads per 1000 reads total (synth / sum (synth+soil))						16S_PCR	Bawb_rep1	Bawb_rep2	Bawb_rep3	Wyth_rep1	Wyth_rep2	Wyth_rep3															per 300 mg of soil	synthetic 16S copies added to Bawburgh	synthetic 16S copies added to Wytham	synthetic 18S copies added to Bawburgh	synthetic 18S copies added to Wytham	synthetic ITS copies added to Bawburgh	synthetic ITS copies added to Wytham	amount relatively to level 1
	8555	smpl_bact_1		17654	smpl_bact_1_spikes			level8	673.585						level1	23.3281	10.8263	53.9033	3.15008	13.4658	7.59198											here I model the expected number of spikes per 1000 reads with the assumption of equal quantity of the microbiome in each group of samples				level 8	1.06016e+09	1.06016e+09	6.21474e+08	6.21474e+08	3.52778e+08	3.52778e+08	1
	9404	smpl_bact_2		16415	smpl_bact_2_spikes	high "e.coli" proportion		level8	635.772						level2	21.4057	24.3117	7.38894	8.9959	6.30872	15.354															level 7	5.30081e+08	5.30081e+08	3.10737e+08	3.10737e+08	1.76389e+08	1.76389e+08	0.5
	765	smpl_bact_3		1138	smpl_bact_3_spikes	rare spike amplification error		level8	598.003						level3	20.3252	69.2998	15.1515	30.191	228.801	4.61734											aim: to test which spike levels provide the most accuracate microbiota estimation				level 6	2.12032e+08	2.12032e+08	1.24295e+08	1.24295e+08	7.05556e+07	7.05556e+07	0.2
	6454	smpl_bact_4		7452	smpl_bact_4_spikes	low sequencing depth		level7	535.884						level4	105.045	164.155	119.219	69.9037	72.5048	45.0256															level 5	1.59024e+08	1.59024e+08	9.32211e+07	9.32211e+07	5.29167e+07	5.29167e+07	0.15
	2739	smpl_bact_5		157	smpl_bact_5_spikes	Annelida presence		level7	54.2127						level5	274.649	282.714	312.406	86.5339	127.866	109.099															level 4	1.06016e+08	1.06016e+08	6.21474e+07	6.21474e+07	3.52778e+07	3.52778e+07	0.1
	3023	smpl_bact_6		107	smpl_bact_6_spikes			level7	34.1853						level6	415.499	271.847	451.949	220.66	190.924	188.183															level 3	5.30081e+07	5.30081e+07	3.10737e+07	3.10737e+07	1.76389e+07	1.76389e+07	0.05
	11178	smpl_bact_7		7946	smpl_bact_7_spikes			level6	415.499						level7	535.884	54.2127	34.1853	48.0183	452.515	27.5843															level 2	2.12032e+07	2.12032e+07	1.24295e+07	1.24295e+07	7.05556e+06	7.05556e+06	0.02
	5041	smpl_bact_8		1882	smpl_bact_8_spikes			level6	271.847						level8	673.585	635.772	598.003	644.195	121.373	514.854															level 1	1.06016e+07	1.06016e+07	6.21474e+06	6.21474e+06	3.52778e+06	3.52778e+06	0.01
	3838	smpl_bact_9		3165	smpl_bact_9_spikes			level6	451.949
	7445	smpl_bact_10		2819	smpl_bact_10_spikes			level5	274.649																											per 1 gram of soil	synthetic 16S copies added to Bawburgh	synthetic 16S copies added to Wytham	synthetic 18S copies added to Bawburgh	synthetic 18S copies added to Wytham	synthetic ITS copies added to Bawburgh	synthetic ITS copies added to Wytham	amount relatively to level 1
	14345	smpl_bact_11		5654	smpl_bact_11_spikes			level5	282.714							Bawb_av	Wyth_av																			level 8	3.53034e+09	3.53034e+09	2.06951e+09	2.06951e+09	1.17475e+09	1.17475e+09	3.33
	6856	smpl_bact_12		3115	smpl_bact_12_spikes			level5	312.406						level1	29.3526	8.06928																			level 7	1.76517e+09	1.76517e+09	1.03475e+09	1.03475e+09	5.87375e+08	5.87375e+08	1.665
	16196	smpl_bact_13		1901	smpl_bact_13_spikes			level4	105.045						level2	17.7021	10.2195																			level 6	7.06067e+08	7.06067e+08	4.13902e+08	4.13902e+08	2.3495e+08	2.3495e+08	0.666
	3162	smpl_bact_14		621	smpl_bact_14_spikes			level4	164.155						level3	34.9255	87.8699																			level 5	5.29551e+08	5.29551e+08	3.10426e+08	3.10426e+08	1.76212e+08	1.76212e+08	0.4995
	4152	smpl_bact_15		562	smpl_bact_15_spikes			level4	119.219						level4	129.473	62.4781																			level 4	3.53034e+08	3.53034e+08	2.06951e+08	2.06951e+08	1.17475e+08	1.17475e+08	0.333
	4097	smpl_bact_16		85	smpl_bact_16_spikes			level3	20.3252						level5	289.923	107.833																			level 3	1.76517e+08	1.76517e+08	1.03475e+08	1.03475e+08	5.87375e+07	5.87375e+07	0.1665
	2592	smpl_bact_17		193	smpl_bact_17_spikes			level3	69.2998						level6	379.765	199.922																			level 2	7.06067e+07	7.06067e+07	4.13902e+07	4.13902e+07	2.3495e+07	2.3495e+07	0.0666
	10920	smpl_bact_18		168	smpl_bact_18_spikes			level3	15.1515						level7	208.094	176.039																			level 1	3.53034e+07	3.53034e+07	2.06951e+07	2.06951e+07	1.17475e+07	1.17475e+07	0.0333
	11292	smpl_bact_19		247	smpl_bact_19_spikes			level2	21.4057						level8	635.787	426.807
	3331	smpl_bact_20		83	smpl_bact_20_spikes			level2	24.3117
	10747	smpl_bact_21		80	smpl_bact_21_spikes			level2	7.38894																											estimation of prokaryotic/eukaryotic/fungal presence per 1 gram of soil (calculated from 200-800 zone)
	1884	smpl_bact_22		45	smpl_bact_22_spikes			level1	23.3281						18S_PCR	Bawb_rep1	Bawb_rep2	Bawb_rep3	Wyth_rep1	Wyth_rep2	Wyth_rep3																1.75559e+09	2.47294e+09	1.65563e+08	2.31891e+08	9.75067e+06	1.55436e+07
	6213	smpl_bact_23		68	smpl_bact_23_spikes			level1	10.8263						level1	343.979	248.955	333.333	189.798	157.11	109.241
	509	smpl_bact_24		29	smpl_bact_24_spikes			level1	53.9033						level2	308.037	313.766	278.286	103.958	196.746	234.336															modelled number of synthetic reads per 1000	Bawburgh_16S	Wytham_16S	Bawburgh_18S	Wytham_18S	Bawburgh_ITS	Wytham_ITS
	9896	smpl_bact_25		17917	smpl_bact_25_spikes			level8	644.195						level3	367.789	514.062	385.304	312.485	347.743	341.946													equation		level 8	667.874	588.068	925.925	899.239	991.768	986.941
	2816	smpl_bact_26		389	smpl_bact_26_spikes			level8	121.373						level4	520.492	563.424	612.427	394.608	514.069	474.419													1000 - (soil / ((soil + spikes) / 1000))		level 7	501.36	416.499	862.067	816.925	983.671	974.219
	1927	smpl_bact_27		2045	smpl_bact_27_spikes			level8	514.854						level5	640.456	695.495	648.37	509.546	554.559	593.464															level 6	286.825	222.103	714.283	640.921	960.153	937.948
	4996	smpl_bact_28		252	smpl_bact_28_spikes			level7	48.0183						level6	674.074	651.852	793.984	787.441	586.545	702.288															level 5	231.736	176.37	652.171	572.407	947.567	918.941
	5050	smpl_bact_29		4174	smpl_bact_29_spikes			level7	452.515						level7	816.092	626.594	816.092	825.542	889.718	803.173															level 4	167.423	124.925	555.552	471.584	923.359	883.147
	6980	smpl_bact_30		198	smpl_bact_30_spikes			level7	27.5843						level8	779.74	877.206	884.56	791.518	827.058	814.599															level 3	91.3596	66.6237	384.612	308.545	857.63	790.747
	3991	smpl_bact_31		1130	smpl_bact_31_spikes			level6	220.66																											level 2	38.6632	27.7591	199.998	151.456	706.709	601.841
	12052	smpl_bact_32		2844	smpl_bact_32_spikes			level6	190.924																											level 1	19.7127	14.0749	111.11	81.9329	546.442	430.452
	7433	smpl_bact_33		1723	smpl_bact_33_spikes			level6	188.183							Bawb_av	Wyth_av
	11559	smpl_bact_34		1095	smpl_bact_34_spikes			level5	86.5339						level1	308.756	152.05
	11411	smpl_bact_35		1673	smpl_bact_35_spikes			level5	127.866						level2	300.03	178.347																			spike levels inverted for graph presentation	Bawburgh_16S	Wytham_16S	Bawburgh_18S	Wytham_18S	Bawburgh_ITS	Wytham_ITS
	8362	smpl_bact_36		1024	smpl_bact_36_spikes			level5	109.099						level3	422.385	334.058																			level 1	19.7127	14.0749	111.11	81.9329	546.442	430.452
	11589	smpl_bact_37		871	smpl_bact_37_spikes			level4	69.9037						level4	565.448	461.032																			level 2	38.6632	27.7591	199.998	151.456	706.709	601.841
	7202	smpl_bact_38		563	smpl_bact_38_spikes			level4	72.5048						level5	661.441	552.523																		modelled data	level 3	91.3596	66.6237	384.612	308.545	857.63	790.747
	9311	smpl_bact_39		439	smpl_bact_39_spikes			level4	45.0256						level6	706.637	692.091																			level 4	167.423	124.925	555.552	471.584	923.359	883.147
	1574	smpl_bact_40		49	smpl_bact_40_spikes			level3	30.191						level7	752.926	839.478																			level 5	231.736	176.37	652.171	572.407	947.567	918.941
	5366	smpl_bact_41		1592	smpl_bact_41_spikes			level3	228.801						level8	847.169	811.058																			level 6	286.825	222.103	714.283	640.921	960.153	937.948
	8623	smpl_bact_42		40	smpl_bact_42_spikes			level3	4.61734																											level 7	501.36	416.499	862.067	816.925	983.671	974.219
	7491	smpl_bact_43		68	smpl_bact_43_spikes			level2	8.9959																											level 8	667.874	588.068	925.925	899.239	991.768	986.941
	7403	smpl_bact_44		47	smpl_bact_44_spikes			level2	6.30872						ITS_PCR	Bawb_rep1	Bawb_rep2	Bawb_rep3	Wyth_rep1	Wyth_rep2	Wyth_rep3
	3463	smpl_bact_45		54	smpl_bact_45_spikes			level2	15.354						level1	870.726	589.147	824	743.363	429.395	381.643
	13291	smpl_bact_46		42	smpl_bact_46_spikes			level1	3.15008						level2	686.792	760.976	654.779	631.33	638.779	726.141
	4469	smpl_bact_47		61	smpl_bact_47_spikes			level1	13.4658						level3	891.019	966.738	908.8	879.489	875.294	797.391
	5098	smpl_bact_48		39	smpl_bact_48_spikes			level1	7.59198						level4	903.037	932.809	820.663	899.209	966.714	903.457
															level5	980.255	973.828	979.837	968.317	974.073	983.02
															level6	988.979	983.079	990.929	971.679	984.012	989.436
															level7	993.06	992.696	995.82	996.588	994.348	995.199
															level8	996.705	995.024	996.878	996.341	997.109	993.124
18S_PCR		name of sample		spike origin reads detected	name of sample
	1459	smpl_euk_1		5165	smpl_euk_1_spikes			level8	779.74							Bawb_av	Wyth_av
	842	smpl_euk_2		6015	smpl_euk_2_spikes			level8	877.206						level1	761.291	518.133
	723	smpl_euk_3		5540	smpl_euk_3_spikes			level8	884.56						level2	700.849	665.417
	1394	smpl_euk_4		2279	smpl_euk_4_spikes			level7	620.474						level3	922.186	850.724
	1025	smpl_euk_5		1720	smpl_euk_5_spikes			level7	626.594						level4	885.503	923.127
	672	smpl_euk_6		2982	smpl_euk_6_spikes			level7	816.092						level5	977.973	975.137
	1320	smpl_euk_7		2730	smpl_euk_7_spikes			level6	674.074						level6	987.662	981.709
	2162	smpl_euk_8		4048	smpl_euk_8_spikes			level6	651.852						level7	993.859	995.378
	904	smpl_euk_9		3484	smpl_euk_9_spikes			level6	793.984						level8	996.202	995.525
	1797	smpl_euk_10		3201	smpl_euk_10_spikes			level5	640.456
	1352	smpl_euk_11		3088	smpl_euk_11_spikes			level5	695.495
	1435	smpl_euk_12		2646	smpl_euk_12_spikes			level5	648.37
	5148	smpl_euk_13		5588	smpl_euk_13_spikes			level4	520.492
	4636	smpl_euk_14		5983	smpl_euk_14_spikes			level4	563.424
	3206	smpl_euk_15		5066	smpl_euk_15_spikes			level4	612.427
	2159	smpl_euk_16		1256	smpl_euk_16_spikes			level3	367.789
	1054	smpl_euk_17		1115	smpl_euk_17_spikes			level3	514.062
	3982	smpl_euk_18		2496	smpl_euk_18_spikes			level3	385.304
	6492	smpl_euk_19		2890	smpl_euk_19_spikes			level2	308.037
	4337	smpl_euk_20		1983	smpl_euk_20_spikes			level2	313.766
	4178	smpl_euk_21		1611	smpl_euk_21_spikes			level2	278.286
	986	smpl_euk_22		517	smpl_euk_22_spikes			level1	343.979
	3593	smpl_euk_23		1191	smpl_euk_23_spikes			level1	248.955
	232	smpl_euk_24		116	smpl_euk_24_spikes			level1	333.333
	1578	smpl_euk_25		5991	smpl_euk_25_spikes			level8	791.518
	1162	smpl_euk_26		5557	smpl_euk_26_spikes			level8	827.058
	1176	smpl_euk_27		5167	smpl_euk_27_spikes			level8	814.599
	877	smpl_euk_28		4150	smpl_euk_28_spikes			level7	825.542
	458	smpl_euk_29		3695	smpl_euk_29_spikes			level7	889.718
	1439	smpl_euk_30		5872	smpl_euk_30_spikes			level7	803.173
	677	smpl_euk_31		2508	smpl_euk_31_spikes			level6	787.441
	2993	smpl_euk_32		4246	smpl_euk_32_spikes			level6	586.545
	1184	smpl_euk_33		2793	smpl_euk_33_spikes			level6	702.288
	3725	smpl_euk_34		3870	smpl_euk_34_spikes			level5	509.546
	3029	smpl_euk_35		3771	smpl_euk_35_spikes			level5	554.559
	1953	smpl_euk_36		2851	smpl_euk_36_spikes			level5	593.464
	3705	smpl_euk_37		2415	smpl_euk_37_spikes			level4	394.608
	2435	smpl_euk_38		2576	smpl_euk_38_spikes			level4	514.069
	2260	smpl_euk_39		2040	smpl_euk_39_spikes			level4	474.419
	2847	smpl_euk_40		1294	smpl_euk_40_spikes			level3	312.485
	2037	smpl_euk_41		1086	smpl_euk_41_spikes			level3	347.743
	5883	smpl_euk_42		3057	smpl_euk_42_spikes			level3	341.946
	6973	smpl_euk_43		809	smpl_euk_43_spikes			level2	103.958
	4295	smpl_euk_44		1052	smpl_euk_44_spikes			level2	196.746
	611	smpl_euk_45		187	smpl_euk_45_spikes			level2	234.336
	4781	smpl_euk_46		1120	smpl_euk_46_spikes			level1	189.798
	4351	smpl_euk_47		811	smpl_euk_47_spikes			level1	157.11
	2911	smpl_euk_48		357	smpl_euk_48_spikes			level1	109.241
ITS_PCR		name of sample		spike origin reads detected	name of sample
	17	smpl_fng_1		5143	smpl_fng_1_spikes			level8	996.705
	20	smpl_fng_2		3999	smpl_fng_2_spikes			level8	995.024
	32	smpl_fng_3		10219	smpl_fng_3_spikes			level8	996.878
	46	smpl_fng_4		6582	smpl_fng_4_spikes			level7	993.06
	41	smpl_fng_5		5572	smpl_fng_5_spikes			level7	992.696
	24	smpl_fng_6		5718	smpl_fng_6_spikes			level7	995.82
	83	smpl_fng_7		7448	smpl_fng_7_spikes			level6	988.979
	226	smpl_fng_8		13130	smpl_fng_8_spikes			level6	983.079
	91	smpl_fng_9		9941	smpl_fng_9_spikes			level6	990.929
	175	smpl_fng_10		8688	smpl_fng_10_spikes			level5	980.255
	149	smpl_fng_11		5544	smpl_fng_11_spikes			level5	973.828
	84	smpl_fng_12		4082	smpl_fng_12_spikes			level5	979.837
	166	smpl_fng_13		1546	smpl_fng_13_spikes			level4	903.037
	265	smpl_fng_14		3679	smpl_fng_14_spikes			level4	932.809
	92	smpl_fng_15		421	smpl_fng_15_spikes			level4	820.663
	432	smpl_fng_16		3532	smpl_fng_16_spikes			level3	891.019
	31	smpl_fng_17		901	smpl_fng_17_spikes			level3	966.738
	314	smpl_fng_18		3129	smpl_fng_18_spikes			level3	908.8
	1271	smpl_fng_19		2787	smpl_fng_19_spikes			level2	686.792
	637	smpl_fng_20		2028	smpl_fng_20_spikes			level2	760.976
	1481	smpl_fng_21		2809	smpl_fng_21_spikes			level2	654.779
	121	smpl_fng_22		815	smpl_fng_22_spikes			level1	870.726
	477	smpl_fng_23		684	smpl_fng_23_spikes			level1	589.147
	44	smpl_fng_24		206	smpl_fng_24_spikes			level1	824
	44	smpl_fng_25		11981	smpl_fng_25_spikes			level8	996.341
	24	smpl_fng_26		8278	smpl_fng_26_spikes			level8	997.109
	80	smpl_fng_27		11554	smpl_fng_27_spikes			level8	993.124
	38	smpl_fng_28		11099	smpl_fng_28_spikes			level7	996.588
	12	smpl_fng_29		2111	smpl_fng_29_spikes			level7	994.348
	41	smpl_fng_30		8499	smpl_fng_30_spikes			level7	995.199
	42	smpl_fng_31		1441	smpl_fng_31_spikes			level6	971.679
	66	smpl_fng_32		4062	smpl_fng_32_spikes			level6	984.012
	97	smpl_fng_33		9085	smpl_fng_33_spikes			level6	989.436
	215	smpl_fng_34		6571	smpl_fng_34_spikes			level5	968.317
	195	smpl_fng_35		7326	smpl_fng_35_spikes			level5	974.073
	102	smpl_fng_36		5905	smpl_fng_36_spikes			level5	983.02
	344	smpl_fng_37		3069	smpl_fng_37_spikes			level4	899.209
	233	smpl_fng_38		6767	smpl_fng_38_spikes			level4	966.714
	634	smpl_fng_39		5933	smpl_fng_39_spikes			level4	903.457
	594	smpl_fng_40		4335	smpl_fng_40_spikes			level3	879.489
	159	smpl_fng_41		1116	smpl_fng_41_spikes			level3	875.294
	264	smpl_fng_42		1039	smpl_fng_42_spikes			level3	797.391
	546	smpl_fng_43		935	smpl_fng_43_spikes			level2	631.33
	639	smpl_fng_44		1130	smpl_fng_44_spikes			level2	638.779
	132	smpl_fng_45		350	smpl_fng_45_spikes			level2	726.141
	116	smpl_fng_46		336	smpl_fng_46_spikes			level1	743.363
	792	smpl_fng_47		596	smpl_fng_47_spikes			level1	429.395
	512	smpl_fng_48		316	smpl_fng_48_spikes			level1	381.643

## Sheet: Fig.3cleaned
16S_PCR	soil microbiota - number of reads detected	name of sample	spike origin reads detected	name of sample					number of syntetic reads per 1000 reads total (synth / sum (synth+soil))						16S_PCR	Bawb_rep1	Bawb_rep2	Bawb_rep3	Wyth_rep1	Wyth_rep2	Wyth_rep3															per 300 mg of soil	synthetic 16S copies added to Bawburgh	synthetic 16S copies added to Wytham	synthetic 18S copies added to Bawburgh	synthetic 18S copies added to Wytham	synthetic ITS copies added to Bawburgh	synthetic ITS copies added to Wytham	amount relatively to level 1
	8555	smpl_bact_1	17654	smpl_bact_1_spikes				level8	673.585						level1	23.3281	10.8263	53.9033	3.15008	13.4658	7.59198											here I model the expected number of spikes per 1000 reads with the assumption of equal quantity of the microbiome in each group of samples				level 8	1.06016e+09	1.06016e+09	6.21474e+08	6.21474e+08	3.52778e+08	3.52778e+08	1
the outstanding samples removed	9404	smpl_bact_2	16415	smpl_bact_2_spikes		high "e.coli" proportion		level8	635.772						level2	21.4057	24.3117	7.38894	8.9959	6.30872	15.354															level 7	5.30081e+08	5.30081e+08	3.10737e+08	3.10737e+08	1.76389e+08	1.76389e+08	0.5
	765	smpl_bact_3	1138	smpl_bact_3_spikes		rare spike amplification error		level8	598.003						level3	20.3252	69.2998	15.1515	30.191		4.61734											aim: to test which spike levels provide the most accuracate microbiota estimation				level 6	2.12032e+08	2.12032e+08	1.24295e+08	1.24295e+08	7.05556e+07	7.05556e+07	0.2
	6454	smpl_bact_4	7452	smpl_bact_4_spikes		low sequencing depth		level7	535.884						level4	105.045	164.155	119.219	69.9037	72.5048	45.0256															level 5	1.59024e+08	1.59024e+08	9.32211e+07	9.32211e+07	5.29167e+07	5.29167e+07	0.15
	2739	smpl_bact_5	157	smpl_bact_5_spikes		Annelida presence		level7							level5	274.649	282.714	312.406	86.5339	127.866	109.099															level 4	1.06016e+08	1.06016e+08	6.21474e+07	6.21474e+07	3.52778e+07	3.52778e+07	0.1
	3023	smpl_bact_6	107	smpl_bact_6_spikes				level7							level6	415.499	271.847	451.949	220.66	190.924	188.183															level 3	5.30081e+07	5.30081e+07	3.10737e+07	3.10737e+07	1.76389e+07	1.76389e+07	0.05
	11178	smpl_bact_7	7946	smpl_bact_7_spikes				level6	415.499						level7	535.884				452.515																level 2	2.12032e+07	2.12032e+07	1.24295e+07	1.24295e+07	7.05556e+06	7.05556e+06	0.02
	5041	smpl_bact_8	1882	smpl_bact_8_spikes				level6	271.847						level8	673.585	635.772	598.003	644.195		514.854															level 1	1.06016e+07	1.06016e+07	6.21474e+06	6.21474e+06	3.52778e+06	3.52778e+06	0.01
	3838	smpl_bact_9	3165	smpl_bact_9_spikes				level6	451.949
	7445	smpl_bact_10	2819	smpl_bact_10_spikes				level5	274.649																											per 1 gram of soil	synthetic 16S copies added to Bawburgh	synthetic 16S copies added to Wytham	synthetic 18S copies added to Bawburgh	synthetic 18S copies added to Wytham	synthetic ITS copies added to Bawburgh	synthetic ITS copies added to Wytham	amount relatively to level 1
	14345	smpl_bact_11	5654	smpl_bact_11_spikes				level5	282.714							Bawb_av	Wyth_av																			level 8	3.53034e+09	3.53034e+09	2.06951e+09	2.06951e+09	1.17475e+09	1.17475e+09	3.33
	6856	smpl_bact_12	3115	smpl_bact_12_spikes				level5	312.406						level1	29.3526	8.06928																			level 7	1.76517e+09	1.76517e+09	1.03475e+09	1.03475e+09	5.87375e+08	5.87375e+08	1.665
	16196	smpl_bact_13	1901	smpl_bact_13_spikes				level4	105.045						level2	17.7021	10.2195																			level 6	7.06067e+08	7.06067e+08	4.13902e+08	4.13902e+08	2.3495e+08	2.3495e+08	0.666
	3162	smpl_bact_14	621	smpl_bact_14_spikes				level4	164.155						level3	34.9255	17.4042																			level 5	5.29551e+08	5.29551e+08	3.10426e+08	3.10426e+08	1.76212e+08	1.76212e+08	0.4995
	4152	smpl_bact_15	562	smpl_bact_15_spikes				level4	119.219						level4	129.473	62.4781																			level 4	3.53034e+08	3.53034e+08	2.06951e+08	2.06951e+08	1.17475e+08	1.17475e+08	0.333
	4097	smpl_bact_16	85	smpl_bact_16_spikes				level3	20.3252						level5	289.923	107.833																			level 3	1.76517e+08	1.76517e+08	1.03475e+08	1.03475e+08	5.87375e+07	5.87375e+07	0.1665
	2592	smpl_bact_17	193	smpl_bact_17_spikes				level3	69.2998						level6	379.765	199.922																			level 2	7.06067e+07	7.06067e+07	4.13902e+07	4.13902e+07	2.3495e+07	2.3495e+07	0.0666
	10920	smpl_bact_18	168	smpl_bact_18_spikes				level3	15.1515						level7	535.884	452.515																			level 1	3.53034e+07	3.53034e+07	2.06951e+07	2.06951e+07	1.17475e+07	1.17475e+07	0.0333
	11292	smpl_bact_19	247	smpl_bact_19_spikes				level2	21.4057						level8	635.787	579.525
	3331	smpl_bact_20	83	smpl_bact_20_spikes				level2	24.3117
	10747	smpl_bact_21	80	smpl_bact_21_spikes				level2	7.38894																											estimation of prokaryotic/eukaryotic/fungal presence per 1 gram of soil (calculated from 200-800 zone)
	1884	smpl_bact_22	45	smpl_bact_22_spikes				level1	23.3281						18S_PCR	Bawb_rep1	Bawb_rep2	Bawb_rep3	Wyth_rep1	Wyth_rep2	Wyth_rep3																1.75559e+09	2.47294e+09	1.65563e+08	2.31891e+08	9.75067e+06	1.55436e+07
	6213	smpl_bact_23	68	smpl_bact_23_spikes				level1	10.8263						level1	343.979	248.955	333.333	189.798	157.11	109.241
	509	smpl_bact_24	29	smpl_bact_24_spikes				level1	53.9033						level2	308.037	313.766	278.286	103.958	196.746	234.336															modelled number of synthetic reads per 1000	Bawburgh_16S	Wytham_16S	Bawburgh_18S	Wytham_18S	Bawburgh_ITS	Wytham_ITS
	9896	smpl_bact_25	17917	smpl_bact_25_spikes				level8	644.195						level3	367.789	514.062	385.304	312.485	347.743	341.946													equation		level 8	667.874	588.068	925.925	899.239	991.768	986.941
	2816	smpl_bact_26	389	smpl_bact_26_spikes				level8							level4	520.492	563.424	612.427	394.608	514.069	474.419													1000 - (soil / ((soil + spikes) / 1000))		level 7	501.36	416.499	862.067	816.925	983.671	974.219
	1927	smpl_bact_27	2045	smpl_bact_27_spikes				level8	514.854						level5	640.456	695.495	648.37	509.546	554.559	593.464															level 6	286.825	222.103	714.283	640.921	960.153	937.948
	4996	smpl_bact_28	252	smpl_bact_28_spikes				level7							level6	674.074	651.852	793.984	787.441	586.545	702.288															level 5	231.736	176.37	652.171	572.407	947.567	918.941
	5050	smpl_bact_29	4174	smpl_bact_29_spikes				level7	452.515						level7	620.474	626.594		825.542	889.718	803.173															level 4	167.423	124.925	555.552	471.584	923.359	883.147
	6980	smpl_bact_30	198	smpl_bact_30_spikes				level7							level8	779.74	877.206	884.56	791.518	827.058	814.599															level 3	91.3596	66.6237	384.612	308.545	857.63	790.747
	3991	smpl_bact_31	1130	smpl_bact_31_spikes				level6	220.66																											level 2	38.6632	27.7591	199.998	151.456	706.709	601.841
	12052	smpl_bact_32	2844	smpl_bact_32_spikes				level6	190.924																											level 1	19.7127	14.0749	111.11	81.9329	546.442	430.452
	7433	smpl_bact_33	1723	smpl_bact_33_spikes				level6	188.183							Bawb_av	Wyth_av
	11559	smpl_bact_34	1095	smpl_bact_34_spikes				level5	86.5339						level1	308.756	152.05
	11411	smpl_bact_35	1673	smpl_bact_35_spikes				level5	127.866						level2	300.03	178.347																			spike levels inverted for graph presentation	Bawburgh_16S	Wytham_16S	Bawburgh_18S	Wytham_18S	Bawburgh_ITS	Wytham_ITS
	8362	smpl_bact_36	1024	smpl_bact_36_spikes				level5	109.099						level3	422.385	334.058																			level 1	19.7127	14.0749	111.11	81.9329	546.442	430.452
	11589	smpl_bact_37	871	smpl_bact_37_spikes				level4	69.9037						level4	565.448	461.032																			level 2	38.6632	27.7591	199.998	151.456	706.709	601.841
	7202	smpl_bact_38	563	smpl_bact_38_spikes				level4	72.5048						level5	661.441	552.523																		modelled data	level 3	91.3596	66.6237	384.612	308.545	857.63	790.747
	9311	smpl_bact_39	439	smpl_bact_39_spikes				level4	45.0256						level6	706.637	692.091																			level 4	167.423	124.925	555.552	471.584	923.359	883.147
	1574	smpl_bact_40	49	smpl_bact_40_spikes				level3	30.191						level7	623.534	839.478																			level 5	231.736	176.37	652.171	572.407	947.567	918.941
	5366	smpl_bact_41	1592	smpl_bact_41_spikes				level3							level8	847.169	811.058																			level 6	286.825	222.103	714.283	640.921	960.153	937.948
	8623	smpl_bact_42	40	smpl_bact_42_spikes				level3	4.61734																											level 7	501.36	416.499	862.067	816.925	983.671	974.219
	7491	smpl_bact_43	68	smpl_bact_43_spikes				level2	8.9959																											level 8	667.874	588.068	925.925	899.239	991.768	986.941
	7403	smpl_bact_44	47	smpl_bact_44_spikes				level2	6.30872						ITS_PCR	Bawb_rep1	Bawb_rep2	Bawb_rep3	Wyth_rep1	Wyth_rep2	Wyth_rep3
	3463	smpl_bact_45	54	smpl_bact_45_spikes				level2	15.354						level1		589.147			429.395	381.643
	13291	smpl_bact_46	42	smpl_bact_46_spikes				level1	3.15008						level2	686.792	760.976	654.779	631.33	638.779	726.141
	4469	smpl_bact_47	61	smpl_bact_47_spikes				level1	13.4658						level3	891.019	966.738	908.8	879.489	875.294	797.391
	5098	smpl_bact_48	39	smpl_bact_48_spikes				level1	7.59198						level4	903.037	932.809	820.663	899.209	966.714	903.457
															level5	980.255	973.828	979.837	968.317	974.073	983.02
															level6	988.979	983.079	990.929	971.679	984.012	989.436
															level7	993.06	992.696	995.82	996.588	994.348	995.199
															level8	996.705	995.024	996.878	996.341	997.109	993.124
18S_PCR		name of sample		spike origin reads detected	name of sample
	1459	smpl_euk_1	5165	smpl_euk_1_spikes				level8	779.74							Bawb_av	Wyth_av
	842	smpl_euk_2	6015	smpl_euk_2_spikes				level8	877.206						level1	589.147	405.519
	723	smpl_euk_3	5540	smpl_euk_3_spikes				level8	884.56						level2	700.849	665.417
	1394	smpl_euk_4	2279	smpl_euk_4_spikes				level7	620.474						level3	922.186	850.724
	1025	smpl_euk_5	1720	smpl_euk_5_spikes				level7	626.594						level4	885.503	923.127
	672	smpl_euk_6	2982	smpl_euk_6_spikes				level7							level5	977.973	975.137
	1320	smpl_euk_7	2730	smpl_euk_7_spikes				level6	674.074						level6	987.662	981.709
	2162	smpl_euk_8	4048	smpl_euk_8_spikes				level6	651.852						level7	993.859	995.378
	904	smpl_euk_9	3484	smpl_euk_9_spikes				level6	793.984						level8	996.202	995.525
	1797	smpl_euk_10	3201	smpl_euk_10_spikes				level5	640.456
	1352	smpl_euk_11	3088	smpl_euk_11_spikes				level5	695.495
	1435	smpl_euk_12	2646	smpl_euk_12_spikes				level5	648.37
	5148	smpl_euk_13	5588	smpl_euk_13_spikes				level4	520.492
	4636	smpl_euk_14	5983	smpl_euk_14_spikes				level4	563.424
	3206	smpl_euk_15	5066	smpl_euk_15_spikes				level4	612.427
	2159	smpl_euk_16	1256	smpl_euk_16_spikes				level3	367.789
	1054	smpl_euk_17	1115	smpl_euk_17_spikes				level3	514.062
	3982	smpl_euk_18	2496	smpl_euk_18_spikes				level3	385.304
	6492	smpl_euk_19	2890	smpl_euk_19_spikes				level2	308.037
	4337	smpl_euk_20	1983	smpl_euk_20_spikes				level2	313.766
	4178	smpl_euk_21	1611	smpl_euk_21_spikes				level2	278.286
	986	smpl_euk_22	517	smpl_euk_22_spikes				level1	343.979
	3593	smpl_euk_23	1191	smpl_euk_23_spikes				level1	248.955
	232	smpl_euk_24	116	smpl_euk_24_spikes				level1	333.333
	1578	smpl_euk_25	5991	smpl_euk_25_spikes				level8	791.518
	1162	smpl_euk_26	5557	smpl_euk_26_spikes				level8	827.058
	1176	smpl_euk_27	5167	smpl_euk_27_spikes				level8	814.599
	877	smpl_euk_28	4150	smpl_euk_28_spikes				level7	825.542
	458	smpl_euk_29	3695	smpl_euk_29_spikes				level7	889.718
	1439	smpl_euk_30	5872	smpl_euk_30_spikes				level7	803.173
	677	smpl_euk_31	2508	smpl_euk_31_spikes				level6	787.441
	2993	smpl_euk_32	4246	smpl_euk_32_spikes				level6	586.545
	1184	smpl_euk_33	2793	smpl_euk_33_spikes				level6	702.288
	3725	smpl_euk_34	3870	smpl_euk_34_spikes				level5	509.546
	3029	smpl_euk_35	3771	smpl_euk_35_spikes				level5	554.559
	1953	smpl_euk_36	2851	smpl_euk_36_spikes				level5	593.464
	3705	smpl_euk_37	2415	smpl_euk_37_spikes				level4	394.608
	2435	smpl_euk_38	2576	smpl_euk_38_spikes				level4	514.069
	2260	smpl_euk_39	2040	smpl_euk_39_spikes				level4	474.419
	2847	smpl_euk_40	1294	smpl_euk_40_spikes				level3	312.485
	2037	smpl_euk_41	1086	smpl_euk_41_spikes				level3	347.743
	5883	smpl_euk_42	3057	smpl_euk_42_spikes				level3	341.946
	6973	smpl_euk_43	809	smpl_euk_43_spikes				level2	103.958
	4295	smpl_euk_44	1052	smpl_euk_44_spikes				level2	196.746
	611	smpl_euk_45	187	smpl_euk_45_spikes				level2	234.336
	4781	smpl_euk_46	1120	smpl_euk_46_spikes				level1	189.798
	4351	smpl_euk_47	811	smpl_euk_47_spikes				level1	157.11
	2911	smpl_euk_48	357	smpl_euk_48_spikes				level1	109.241
ITS_PCR		name of sample		spike origin reads detected	name of sample
	17	smpl_fng_1	5143	smpl_fng_1_spikes				level8	996.705
	20	smpl_fng_2	3999	smpl_fng_2_spikes				level8	995.024
	32	smpl_fng_3	10219	smpl_fng_3_spikes				level8	996.878
	46	smpl_fng_4	6582	smpl_fng_4_spikes				level7	993.06
	41	smpl_fng_5	5572	smpl_fng_5_spikes				level7	992.696
	24	smpl_fng_6	5718	smpl_fng_6_spikes				level7	995.82
	83	smpl_fng_7	7448	smpl_fng_7_spikes				level6	988.979
	226	smpl_fng_8	13130	smpl_fng_8_spikes				level6	983.079
	91	smpl_fng_9	9941	smpl_fng_9_spikes				level6	990.929
	175	smpl_fng_10	8688	smpl_fng_10_spikes				level5	980.255
	149	smpl_fng_11	5544	smpl_fng_11_spikes				level5	973.828
	84	smpl_fng_12	4082	smpl_fng_12_spikes				level5	979.837
	166	smpl_fng_13	1546	smpl_fng_13_spikes				level4	903.037
	265	smpl_fng_14	3679	smpl_fng_14_spikes				level4	932.809
	92	smpl_fng_15	421	smpl_fng_15_spikes				level4	820.663
	432	smpl_fng_16	3532	smpl_fng_16_spikes				level3	891.019
	31	smpl_fng_17	901	smpl_fng_17_spikes				level3	966.738
	314	smpl_fng_18	3129	smpl_fng_18_spikes				level3	908.8
	1271	smpl_fng_19	2787	smpl_fng_19_spikes				level2	686.792
	637	smpl_fng_20	2028	smpl_fng_20_spikes				level2	760.976
	1481	smpl_fng_21	2809	smpl_fng_21_spikes				level2	654.779
	121	smpl_fng_22	815	smpl_fng_22_spikes				level1
	477	smpl_fng_23	684	smpl_fng_23_spikes				level1	589.147
	44	smpl_fng_24	206	smpl_fng_24_spikes				level1
	44	smpl_fng_25	11981	smpl_fng_25_spikes				level8	996.341
	24	smpl_fng_26	8278	smpl_fng_26_spikes				level8	997.109
	80	smpl_fng_27	11554	smpl_fng_27_spikes				level8	993.124
	38	smpl_fng_28	11099	smpl_fng_28_spikes				level7	996.588
	12	smpl_fng_29	2111	smpl_fng_29_spikes				level7	994.348
	41	smpl_fng_30	8499	smpl_fng_30_spikes				level7	995.199
	42	smpl_fng_31	1441	smpl_fng_31_spikes				level6	971.679
	66	smpl_fng_32	4062	smpl_fng_32_spikes				level6	984.012
	97	smpl_fng_33	9085	smpl_fng_33_spikes				level6	989.436
	215	smpl_fng_34	6571	smpl_fng_34_spikes				level5	968.317
	195	smpl_fng_35	7326	smpl_fng_35_spikes				level5	974.073
	102	smpl_fng_36	5905	smpl_fng_36_spikes				level5	983.02
	344	smpl_fng_37	3069	smpl_fng_37_spikes				level4	899.209
	233	smpl_fng_38	6767	smpl_fng_38_spikes				level4	966.714
	634	smpl_fng_39	5933	smpl_fng_39_spikes				level4	903.457
	594	smpl_fng_40	4335	smpl_fng_40_spikes				level3	879.489
	159	smpl_fng_41	1116	smpl_fng_41_spikes				level3	875.294
	264	smpl_fng_42	1039	smpl_fng_42_spikes				level3	797.391
	546	smpl_fng_43	935	smpl_fng_43_spikes				level2	631.33
	639	smpl_fng_44	1130	smpl_fng_44_spikes				level2	638.779
	132	smpl_fng_45	350	smpl_fng_45_spikes				level2
	116	smpl_fng_46	336	smpl_fng_46_spikes				level1	743.363
	792	smpl_fng_47	596	smpl_fng_47_spikes				level1	429.395
	512	smpl_fng_48	316	smpl_fng_48_spikes				level1	381.643

## Sheet: Fig4_16S_MDS
	16S								18S							ITS
		X	Y							X	Y						X	Y
	Bawb_level8	-0.842494	0.136607						Bawb_level8	-0.856947	-0.0899415					Bawb_level8	-0.783276	0.535555
	Bawb_level8	-0.78902	0.00281514						Bawb_level8	-1.33371	-0.186191					Bawb_level8	-1.3506	-0.198824
										-1.30103	-0.750308						-0.981466	-0.851028
	Bawb_level7	-1.05885	-0.0490368						Bawb_level7	-0.84351	0.138015					Bawb_level7	-0.930418	-0.0928025
										-1.18101	0.377849						-1.0124	-0.00145704
										-1.43116	-0.448112						-1.73199	0.134142
	Bawb_level6	-0.806053	-0.00970118						Bawb_level6	-0.65619	-0.258335					Bawb_level6	-0.889495	0.109709
	Bawb_level6	-1.18368	-0.144182						Bawb_level6	-0.640442	-0.0311006					Bawb_level6	-0.822418	0.0550968
	Bawb_level6	-1.25378	-0.461224						Bawb_level6	-1.09062	-0.643778					Bawb_level6
	Bawb_level5	-0.893434	-0.205026						Bawb_level5	-0.824793	-0.00432238					Bawb_level5	-0.832991	0.0860755
	Bawb_level5	-0.798102	0.0304584						Bawb_level5	-0.755728	-0.153401					Bawb_level5	-0.68587	0.152063
	Bawb_level5	-1.08916	0.122847						Bawb_level5	-0.979353	0.100694					Bawb_level5	-0.821311	0.0131448
	Bawb_level4	-0.795143	0.0547075						Bawb_level4	-0.592677	-0.000418909					Bawb_level4	-0.816784	0.137761
	Bawb_level4	-1.20531	0.869652						Bawb_level4	-0.587	0.0945845					Bawb_level4	-0.717225	0.011668
	Bawb_level4	-1.2895	0.426644						Bawb_level4	-0.555522	-0.0148157					Bawb_level4	-0.800826	-0.318885
	Bawb_level3	-0.973058	-1.25738						Bawb_level3	-0.671309	0.178953					Bawb_level3	-0.760351	0.0364704
	Bawb_level3	-0.742328	1.45105e-05						Bawb_level3	-1.55122	0.440622					Bawb_level3	-0.947361	0.350463
										-0.583948	0.0526974						-0.65222	0.0716494
	Bawb_level2	-0.804327	0.056969						Bawb_level2	-0.513828	0.0328385					Bawb_level2	-0.732702	0.0471602
	Bawb_level2	-0.843852	0.0294345						Bawb_level2	-0.443649	0.0294611					Bawb_level2	-0.717508	0.098048
										-0.622275	0.0284306						-0.637657	0.0284094
	Bawb_level1	-0.899966	0.245245						Bawb_level1	-0.924885	0.858664					Bawb_level1	-0.655058	-0.0808423
										-0.618089	0.0756708						-0.598971	0.106265
																	-0.700137	-0.446044
	Wyth_level8	0.593323	0.0900259						Wyth_level8	1.0258	-0.85534					Wyth_level8	1.16234	0.909064
	Wyth_level8	2.52129	0.0448581						Wyth_level8	0.852861	0.82298					Wyth_level8	0.673563	0.802378
										1.14312	0.751973						1.08958	0.440514
	Wyth_level7	1.03169	0.0975348						Wyth_level7	0.743354	-0.822426					Wyth_level7	0.405848	0.522085
	Wyth_level7	0.758029	0.307926						Wyth_level7	1.65104	-0.955208					Wyth_level7	0.520298	1.94598
										0.755729	-0.168782						0.314819	-1.05993
	Wyth_level6	0.955002	0.703489						Wyth_level6							Wyth_level6	0.932627	-1.20904
	Wyth_level6	0.559495	0.0403302						Wyth_level6	0.771362	0.106408					Wyth_level6	0.657686	-0.895071
	Wyth_level6	0.589138	-0.0959991						Wyth_level6	1.01559	-0.0460792					Wyth_level6	0.632817	-0.0271517
	Wyth_level5	0.545021	0.0514499						Wyth_level5	0.747628	0.0811156					Wyth_level5	0.851449	0.0168964
	Wyth_level5	0.529353	0.0346566						Wyth_level5	0.611509	0.125649					Wyth_level5	0.95824	-0.0775246
	Wyth_level5	0.545037	-0.0114372						Wyth_level5	0.8222	-0.0782191					Wyth_level5	1.08328	0.18505
	Wyth_level4	0.0047896	0.0268476						Wyth_level4	0.704068	0.0396907					Wyth_level4	1.16867	-0.395087
	Wyth_level4	0.706183	0.0829938						Wyth_level4	0.666564	0.0564749					Wyth_level4	0.823074	-0.107998
	Wyth_level4	0.626452	0.017654						Wyth_level4	0.887926	0.0666354					Wyth_level4	0.994685	-0.178541
	Wyth_level3	0.631965	-0.450801						Wyth_level3	0.663891	0.0320917					Wyth_level3	0.830319	-0.0842875
	Wyth_level3	0.639412	-0.131439						Wyth_level3	0.975711	0.279376					Wyth_level3	1.24309	-0.0754079
										0.677049	0.0998772						0.668521	-0.0927362
	Wyth_level2	0.7404	-0.0556017						Wyth_level2							Wyth_level2	0.936887	-0.241585
	Wyth_level2	0.651927	0.240074						Wyth_level2	0.722393	0.10538					Wyth_level2	0.777497	-0.126928
	Wyth_level2	1.16148	-0.91939						Wyth_level2	1.99693	0.0299408					Wyth_level2	0.370936	-0.0227789
	Wyth_level1	0.514811	0.0377194						Wyth_level1	0.583539	0.0745573					Wyth_level1	0.306322	-0.0510928
	Wyth_level1	0.992891	0.351027						Wyth_level1	0.722788	0.14087					Wyth_level1	0.971271	-0.0216455
	Wyth_level1	0.970364	-0.310763						Wyth_level1	0.817833	0.285279					Wyth_level1	1.20521	-0.138961

## Sheet: Fig.5
soil microbiota - number of reads detected	name of sample		spike origin reads detected	name of sample			analyse=1, remove=0			proportion of soil microbiota to spikes read	"spike level"	sample name	pg of spikes added per 300 mg soil sample used for DNA isolation (ZYMO column takes 300 mg)	1ng of 16S spike conatins 365572814.3 16S copies. Here multiple the spike addition level by number of spikes per ng (and divide by 1000: ng to pg)	synthetic 16S copies added	proportion of soil microbiota to spikes read (with outstanding samples removed)	calculated amount of environmental DNA per 1 gram of soil (x 3.33 as 300 mg is converted to 1 gram)	average of 3 replicates	standard deviation of 3 replicates	standard error of 3 replicates							for Fig. 6		calculated amount of environmental 16S	calculated amount of environmental 18S	calculated amount of environmental ITS					for Fig. 6		spike level from 1 to 8 (reversed from the previous columns for the visual clarity on the plot
8555	smpl_bact_1		17654	smpl_bact_1_spikes			level8	673.585		0.484593	8	Bawburgh1A	2900	1.06016e+09	1.06016e+09	0.484593	1.71232e+09											Bawburgh1A	1.71232e+09	6.01825e+08	3.91606e+06						Prokaryotes	1	1	1	2	2	2	3	3	3	4	4	4
9404	smpl_bact_2		16415	smpl_bact_2_spikes	high "e.coli" proportion		level8	635.772		0.572891	8	Bawburgh1B	2900	1.06016e+09	1.06016e+09	0.572891	2.02432e+09	2.03733e+09	3.31705e+08	1.9151e+08								Bawburgh1B	2.02432e+09	2.98237e+08	5.9251e+06						Bawburgh	6.20193e+08	3.22849e+09	1.47937e+09	9.49368e+09	2.83618e+09	3.23081e+09	1.14839e+10	2.37277e+09	8.51578e+09	2.61053e+09	1.79919e+09	3.01046e+09
765	smpl_bact_3		1138	smpl_bact_3_spikes	rare spike amplification error		level8	598.003		0.672232	8	Bawburgh1C	2900	1.06016e+09	1.06016e+09	0.672232	2.37534e+09											Bawburgh1C	2.37534e+09	2.78044e+08	3.70987e+06						Wytham	4.61894e+09	2.58874e+09	1.11819e+10	4.53206e+09	1.11313e+10	7.78517e+09	3.80869e+10	5.95504e+08	5.67526e+09	7.49444e+09	4.52014e+09	4.70148e+09
6454	smpl_bact_4		7452	smpl_bact_4_spikes	low sequencing depth		level7	535.884		0.866076	7	Bawburgh2A	1450	5.30081e+08	5.30081e+08	0.866076	1.53015e+09											Bawburgh2A	1.53015e+09	6.51588e+08	4.13987e+06
2739	smpl_bact_5		157	smpl_bact_5_spikes	Annelida presence		level7	54.2127		17.4459	7	Bawburgh2B	1450	5.30081e+08	5.30081e+08	17.4459	3.08226e+10	2.74226e+10	2.4371e+10	1.40706e+10								Bawburgh2B	3.08226e+10	6.3482e+08	4.35873e+06						Eukaryotes	1	1	1	2	2	2	3	3	3	4	4	4
3023	smpl_bact_6		107	smpl_bact_6_spikes			level7	34.1853		28.2523	7	Bawburgh2C	1450	5.30081e+08	5.30081e+08	28.2523	4.99151e+10											Bawburgh2C	4.99151e+10	2.40058e+08	2.4863e+06						Bawburgh	4.26103e+07	6.42733e+07	4.06323e+07	1.10506e+08	9.31926e+07	9.57184e+07	1.69946e+08	1.00698e+08	1.83112e+08	1.34829e+08	1.65086e+08	1.96276e+08
11178	smpl_bact_7		7946	smpl_bact_7_spikes			level6	415.499		1.40675	6	Bawburgh3A	580	2.12032e+08	2.12032e+08	1.40675	9.94152e+08											Bawburgh3A	9.94152e+08	2.06028e+08	2.6405e+06						Wytham	1.73724e+08	1.14302e+08	9.09464e+07	1.39224e+08	1.73965e+08	3.6727e+08	2.05002e+08	1.99809e+08	2.34373e+08	2.36028e+08	2.0139e+08	3.26856e+08
5041	smpl_bact_8		1882	smpl_bact_8_spikes			level6	271.847		2.67853	6	Bawburgh3B	580	2.12032e+08	2.12032e+08	2.67853	1.89293e+09	1.24802e+09	5.62704e+08	3.24877e+08								Bawburgh3B	1.89293e+09	2.27578e+08	4.07841e+06
3838	smpl_bact_9		3165	smpl_bact_9_spikes			level6	451.949		1.21264	6	Bawburgh3C	580	2.12032e+08	2.12032e+08	1.21264	8.56976e+08											Bawburgh3C	8.56976e+08	1.10562e+08	2.16899e+06						Fungi	1	1	1	2	2	2	3	3	3	4	4	4
7445	smpl_bact_10		2819	smpl_bact_10_spikes			level5	274.649		2.64101	5	Bawburgh4A	435	1.59024e+08	1.59024e+08	2.64101	1.39981e+09											Bawburgh4A	1.39981e+09	1.79407e+08	3.57953e+06						Bawburgh	2.53048e+06	8.26189e+06	1.75891e+06	1.24925e+07	7.44249e+06	1.08058e+07	5.94444e+06	2.03809e+06	7.24519e+06	2.58894e+07	8.53362e+06	1.27208e+07
14345	smpl_bact_11		5654	smpl_bact_11_spikes			level5	282.714		2.53714	5	Bawburgh4B	435	1.59024e+08	1.59024e+08	2.53714	1.34476e+09	1.30371e+09	1.21915e+08	7.03875e+07								Bawburgh4B	1.34476e+09	1.39919e+08	4.77608e+06						Wytham	1.91955e+07	1.57433e+07	4.09012e+06	8.9362e+06	1.33989e+07	1.38366e+07	1.50513e+07	8.43956e+06	8.11679e+06	1.26599e+07	4.07922e+06	1.32794e+07
6856	smpl_bact_12		3115	smpl_bact_12_spikes			level5	312.406		2.20096	5	Bawburgh4C	435	1.59024e+08	1.59024e+08	2.20096	1.16657e+09											Bawburgh4C	1.16657e+09	1.73316e+08	3.65691e+06
16196	smpl_bact_13		1901	smpl_bact_13_spikes			level4	105.045		8.51973	4	Bawburgh5A	290	1.06016e+08	1.06016e+08	8.51973	3.01046e+09											Bawburgh5A	3.01046e+09	1.96276e+08	1.27208e+07
3162	smpl_bact_14		621	smpl_bact_14_spikes			level4	164.155		5.09179	4	Bawburgh5B	290	1.06016e+08	1.06016e+08	5.09179	1.79919e+09	2.47339e+09	6.17169e+08	3.56322e+08								Bawburgh5B	1.79919e+09	1.65086e+08	8.53362e+06
4152	smpl_bact_15		562	smpl_bact_15_spikes			level4	119.219		7.3879	4	Bawburgh5C	290	1.06016e+08	1.06016e+08	7.3879	2.61053e+09											Bawburgh5C	2.61053e+09	1.34829e+08	2.58894e+07
4097	smpl_bact_16		85	smpl_bact_16_spikes			level3	20.3252		48.2	3	Bawburgh6A	145	5.30081e+07	5.30081e+07	48.2	8.51578e+09											Bawburgh6A	8.51578e+09	1.83112e+08	7.24519e+06
2592	smpl_bact_17		193	smpl_bact_17_spikes			level3	69.2998		13.4301	3	Bawburgh6B	145	5.30081e+07	5.30081e+07	13.4301	2.37277e+09	7.45749e+09	4.64686e+09	2.68287e+09								Bawburgh6B	2.37277e+09	1.00698e+08	2.03809e+06
10920	smpl_bact_18		168	smpl_bact_18_spikes			level3	15.1515		65	3	Bawburgh6C	145	5.30081e+07	5.30081e+07	65	1.14839e+10											Bawburgh6C	1.14839e+10	1.69946e+08	5.94444e+06
11292	smpl_bact_19		247	smpl_bact_19_spikes			level2	21.4057		45.7166	2	Bawburgh7A	58	2.12032e+07	2.12032e+07	45.7166	3.23081e+09											Bawburgh7A	3.23081e+09	9.57184e+07	1.08058e+07
3331	smpl_bact_20		83	smpl_bact_20_spikes			level2	24.3117		40.1325	2	Bawburgh7B	58	2.12032e+07	2.12032e+07	40.1325	2.83618e+09	5.18689e+09	3.735e+09	2.15641e+09								Bawburgh7B	2.83618e+09	9.31926e+07	7.44249e+06
10747	smpl_bact_21		80	smpl_bact_21_spikes			level2	7.38894		134.338	2	Bawburgh7C	58	2.12032e+07	2.12032e+07	134.338	9.49368e+09											Bawburgh7C	9.49368e+09	1.10506e+08	1.24925e+07
1884	smpl_bact_22		45	smpl_bact_22_spikes			level1	23.3281		41.8667	1	Bawburgh8A	29	1.06016e+07	1.06016e+07	41.8667	1.47937e+09											Bawburgh8A	1.47937e+09	4.06323e+07	1.75891e+06
6213	smpl_bact_23		68	smpl_bact_23_spikes			level1	10.8263		91.3676	1	Bawburgh8B	29	1.06016e+07	1.06016e+07	91.3676	3.22849e+09	1.77602e+09	1.32921e+09	7.67421e+08								Bawburgh8B	3.22849e+09	6.42733e+07	8.26189e+06
509	smpl_bact_24		29	smpl_bact_24_spikes			level1	53.9033		17.5517	1	Bawburgh8C	29	1.06016e+07	1.06016e+07	17.5517	6.20193e+08											Bawburgh8C	6.20193e+08	4.26103e+07	2.53048e+06
9896	smpl_bact_25		17917	smpl_bact_25_spikes			level8	644.195		0.552325	8	Wytham1A	2900	1.06016e+09	1.06016e+09	0.552325	1.95165e+09											Wytham1A	1.95165e+09	5.61168e+08	4.35087e+06
2816	smpl_bact_26		389	smpl_bact_26_spikes			level8	121.373		7.23907	8	Wytham1B	2900	1.06016e+09	1.06016e+09	7.23907	2.55794e+10	1.02869e+10	1.32616e+10	7.65659e+09								Wytham1B	2.55794e+10	4.45503e+08	3.43481e+06
1927	smpl_bact_27		2045	smpl_bact_27_spikes			level8	514.854		0.942298	8	Wytham1C	2900	1.06016e+09	1.06016e+09	0.942298	3.32963e+09											Wytham1C	3.32963e+09	4.84902e+08	8.20304e+06
4996	smpl_bact_28		252	smpl_bact_28_spikes			level7	48.0183		19.8254	7	Wytham2A	1450	5.30081e+08	5.30081e+08	19.8254	3.50267e+10											Wytham2A	3.50267e+10	2.25116e+08	2.02809e+06
5050	smpl_bact_29		4174	smpl_bact_29_spikes			level7	452.515		1.20987	7	Wytham2B	1450	5.30081e+08	5.30081e+08	1.20987	2.13755e+09	3.3149e+10	3.01165e+10	1.73878e+10								Wytham2B	2.13755e+09	1.3204e+08	3.36729e+06
6980	smpl_bact_30		198	smpl_bact_30_spikes			level7	27.5843		35.2525	7	Wytham2C	1450	5.30081e+08	5.30081e+08	35.2525	6.22827e+10											Wytham2C	6.22827e+10	2.61054e+08	2.85761e+06
3991	smpl_bact_31		1130	smpl_bact_31_spikes			level6	220.66		3.53186	6	Wytham3A	580	2.12032e+08	2.12032e+08	3.53186	2.49598e+09											Wytham3A	2.49598e+09	1.15021e+08	6.90609e+06
12052	smpl_bact_32		2844	smpl_bact_32_spikes			level6	190.924		4.23769	6	Wytham3B	580	2.12032e+08	2.12032e+08	4.23769	2.99479e+09	2.84649e+09	3.04751e+08	1.75948e+08								Wytham3B	2.99479e+09	3.0036e+08	3.84991e+06
7433	smpl_bact_33		1723	smpl_bact_33_spikes			level6	188.183		4.31399	6	Wytham3C	580	2.12032e+08	2.12032e+08	4.31399	3.04871e+09											Wytham3C	3.04871e+09	1.80632e+08	2.52984e+06
11559	smpl_bact_34		1095	smpl_bact_34_spikes			level5	86.5339		10.5562	5	Wytham4A	435	1.59024e+08	1.59024e+08	10.5562	5.59506e+09											Wytham4A	5.59506e+09	3.07604e+08	5.81454e+06
11411	smpl_bact_35		1673	smpl_bact_35_spikes			level5	127.866		6.82068	5	Wytham4B	435	1.59024e+08	1.59024e+08	6.82068	3.61515e+09	4.51281e+09	1.00278e+09	5.78955e+08								Wytham4B	3.61515e+09	2.56696e+08	4.73016e+06
8362	smpl_bact_36		1024	smpl_bact_36_spikes			level5	109.099		8.16602	5	Wytham4C	435	1.59024e+08	1.59024e+08	8.16602	4.32821e+09											Wytham4C	4.32821e+09	2.18918e+08	3.06965e+06
11589	smpl_bact_37		871	smpl_bact_37_spikes			level4	69.9037		13.3054	4	Wytham5A	290	1.06016e+08	1.06016e+08	13.3054	4.70148e+09											Wytham5A	4.70148e+09	3.26856e+08	1.32794e+07
7202	smpl_bact_38		563	smpl_bact_38_spikes			level4	72.5048		12.7922	4	Wytham5B	290	1.06016e+08	1.06016e+08	12.7922	4.52014e+09	5.57202e+09	1.66733e+09	9.62633e+08								Wytham5B	4.52014e+09	2.0139e+08	4.07922e+06
9311	smpl_bact_39		439	smpl_bact_39_spikes			level4	45.0256		21.2096	4	Wytham5C	290	1.06016e+08	1.06016e+08	21.2096	7.49444e+09											Wytham5C	7.49444e+09	2.36028e+08	1.26599e+07
1574	smpl_bact_40		49	smpl_bact_40_spikes			level3	30.191		32.1224	3	Wytham6A	145	5.30081e+07	5.30081e+07	32.1224	5.67526e+09											Wytham6A	5.67526e+09	2.34373e+08	8.11679e+06
5366	smpl_bact_41		1592	smpl_bact_41_spikes			level3	228.801		3.3706	3	Wytham6B	145	5.30081e+07	5.30081e+07	3.3706	5.95504e+08	1.47859e+10	2.03385e+10	1.17424e+10								Wytham6B	5.95504e+08	1.99809e+08	8.43956e+06
8623	smpl_bact_42		40	smpl_bact_42_spikes			level3	4.61734		215.575	3	Wytham6C	145	5.30081e+07	5.30081e+07	215.575	3.80869e+10											Wytham6C	3.80869e+10	2.05002e+08	1.50513e+07
7491	smpl_bact_43		68	smpl_bact_43_spikes			level2	8.9959		110.162	2	Wytham7A	58	2.12032e+07	2.12032e+07	110.162	7.78517e+09											Wytham7A	7.78517e+09	3.6727e+08	1.38366e+07
7403	smpl_bact_44		47	smpl_bact_44_spikes			level2	6.30872		157.511	2	Wytham7B	58	2.12032e+07	2.12032e+07	157.511	1.11313e+10	7.81619e+09	3.29974e+09	1.90511e+09								Wytham7B	1.11313e+10	1.73965e+08	1.33989e+07
3463	smpl_bact_45		54	smpl_bact_45_spikes			level2	15.354		64.1296	2	Wytham7C	58	2.12032e+07	2.12032e+07	64.1296	4.53206e+09											Wytham7C	4.53206e+09	1.39224e+08	8.9362e+06
13291	smpl_bact_46		42	smpl_bact_46_spikes			level1	3.15008		316.452	1	Wytham8A	29	1.06016e+07	1.06016e+07	316.452	1.11819e+10											Wytham8A	1.11819e+10	9.09464e+07	4.09012e+06
4469	smpl_bact_47		61	smpl_bact_47_spikes			level1	13.4658		73.2623	1	Wytham8B	29	1.06016e+07	1.06016e+07	73.2623	2.58874e+09	6.12986e+09	4.49141e+09	2.59312e+09								Wytham8B	2.58874e+09	1.14302e+08	1.57433e+07
5098	smpl_bact_48		39	smpl_bact_48_spikes			level1	7.59198		130.718	1	Wytham8C	29	1.06016e+07	1.06016e+07	130.718	4.61894e+09											Wytham8C	4.61894e+09	1.73724e+08	1.91955e+07
	name of sample		spike origin reads detected	name of sample						proportion of soil microbiota to spikes read	"spike level"	sample name	pg of spikes added per 300 mg soil sample used for DNA isolation (ZYMO column takes 300 mg)	1ng of 18S spike is: 376011104.9 18S copies. Here multiple the spike addition level by number of spikes per ng (and divide by 1000: ng to pg)	synthetic 18S copies added	proportion of soil microbiota to spikes read (with outstanding samples removed)	calculated amount of environmental DNA per 1 gram of soil (x 3.33 as 300 mg is converted to 1 gram)	average of 3 replicates	standard deviation of 3 replicates	standard error of 3 replicates
1459	smpl_euk_1		5165	smpl_euk_1_spikes			level8	779.74		0.282478	8	Bawburgh1A	1700	6.39219e+08	6.39219e+08	0.282478	6.01825e+08
842	smpl_euk_2		6015	smpl_euk_2_spikes			level8	877.206		0.139983	8	Bawburgh1B	1700	6.39219e+08	6.39219e+08	0.139983	2.98237e+08	3.92702e+08	1.81387e+08	1.04724e+08
723	smpl_euk_3		5540	smpl_euk_3_spikes			level8	884.56		0.130505	8	Bawburgh1C	1700	6.39219e+08	6.39219e+08	0.130505	2.78044e+08
1394	smpl_euk_4		2279	smpl_euk_4_spikes			level7	620.474		0.611672	7	Bawburgh2A	850	3.19609e+08	3.19609e+08	0.611672	6.51588e+08
1025	smpl_euk_5		1720	smpl_euk_5_spikes			level7	626.594		0.59593	7	Bawburgh2B	850	3.19609e+08	3.19609e+08	0.59593	6.3482e+08	5.08822e+08	2.32907e+08	1.34469e+08
672	smpl_euk_6		2982	smpl_euk_6_spikes			level7	816.092		0.225352	7	Bawburgh2C	850	3.19609e+08	3.19609e+08	0.225352	2.40058e+08
1320	smpl_euk_7		2730	smpl_euk_7_spikes			level6	674.074		0.483516	6	Bawburgh3A	340	1.27844e+08	1.27844e+08	0.483516	2.06028e+08
2162	smpl_euk_8		4048	smpl_euk_8_spikes			level6	651.852		0.534091	6	Bawburgh3B	340	1.27844e+08	1.27844e+08	0.534091	2.27578e+08	1.81389e+08	6.22775e+07	3.5956e+07
904	smpl_euk_9		3484	smpl_euk_9_spikes			level6	793.984		0.259472	6	Bawburgh3C	340	1.27844e+08	1.27844e+08	0.259472	1.10562e+08
1797	smpl_euk_10		3201	smpl_euk_10_spikes			level5	640.456		0.561387	5	Bawburgh4A	255	9.58828e+07	9.58828e+07	0.561387	1.79407e+08
1352	smpl_euk_11		3088	smpl_euk_11_spikes			level5	695.495		0.437824	5	Bawburgh4B	255	9.58828e+07	9.58828e+07	0.437824	1.39919e+08	1.64214e+08	2.12594e+07	1.22741e+07
1435	smpl_euk_12		2646	smpl_euk_12_spikes			level5	648.37		0.542328	5	Bawburgh4C	255	9.58828e+07	9.58828e+07	0.542328	1.73316e+08
5148	smpl_euk_13		5588	smpl_euk_13_spikes			level4	520.492		0.92126	4	Bawburgh5A	170	6.39219e+07	6.39219e+07	0.92126	1.96276e+08
4636	smpl_euk_14		5983	smpl_euk_14_spikes			level4	563.424		0.774862	4	Bawburgh5B	170	6.39219e+07	6.39219e+07	0.774862	1.65086e+08	1.65397e+08	3.07247e+07	1.77389e+07
3206	smpl_euk_15		5066	smpl_euk_15_spikes			level4	612.427		0.632846	4	Bawburgh5C	170	6.39219e+07	6.39219e+07	0.632846	1.34829e+08
2159	smpl_euk_16		1256	smpl_euk_16_spikes			level3	367.789		1.71895	3	Bawburgh6A	85	3.19609e+07	3.19609e+07	1.71895	1.83112e+08
1054	smpl_euk_17		1115	smpl_euk_17_spikes			level3	514.062		0.945291	3	Bawburgh6B	85	3.19609e+07	3.19609e+07	0.945291	1.00698e+08	1.51252e+08	4.42734e+07	2.55613e+07
3982	smpl_euk_18		2496	smpl_euk_18_spikes			level3	385.304		1.59535	3	Bawburgh6C	85	3.19609e+07	3.19609e+07	1.59535	1.69946e+08
6492	smpl_euk_19		2890	smpl_euk_19_spikes			level2	308.037		2.24637	2	Bawburgh7A	34	1.27844e+07	1.27844e+07	2.24637	9.57184e+07
4337	smpl_euk_20		1983	smpl_euk_20_spikes			level2	313.766		2.18709	2	Bawburgh7B	34	1.27844e+07	1.27844e+07	2.18709	9.31926e+07	9.98059e+07	9.35268e+06	5.39977e+06
4178	smpl_euk_21		1611	smpl_euk_21_spikes			level2	278.286		2.59342	2	Bawburgh7C	34	1.27844e+07	1.27844e+07	2.59342	1.10506e+08
986	smpl_euk_22		517	smpl_euk_22_spikes			level1	343.979		1.90716	1	Bawburgh8A	17	6.39219e+06	6.39219e+06	1.90716	4.06323e+07
3593	smpl_euk_23		1191	smpl_euk_23_spikes			level1	248.955		3.01679	1	Bawburgh8B	17	6.39219e+06	6.39219e+06	3.01679	6.42733e+07	4.9172e+07	1.31155e+07	7.57221e+06
232	smpl_euk_24		116	smpl_euk_24_spikes			level1	333.333		2	1	Bawburgh8C	17	6.39219e+06	6.39219e+06	2	4.26103e+07
1578	smpl_euk_25		5991	smpl_euk_25_spikes			level8	791.518		0.263395	8	Wytham1A	1700	6.39219e+08	6.39219e+08	0.263395	5.61168e+08
1162	smpl_euk_26		5557	smpl_euk_26_spikes			level8	827.058		0.209106	8	Wytham1B	1700	6.39219e+08	6.39219e+08	0.209106	4.45503e+08	4.97191e+08	5.88034e+07	3.39502e+07
1176	smpl_euk_27		5167	smpl_euk_27_spikes			level8	814.599		0.227598	8	Wytham1C	1700	6.39219e+08	6.39219e+08	0.227598	4.84902e+08
877	smpl_euk_28		4150	smpl_euk_28_spikes			level7	825.542		0.211325	7	Wytham2A	850	3.19609e+08	3.19609e+08	0.211325	2.25116e+08
458	smpl_euk_29		3695	smpl_euk_29_spikes			level7	889.718		0.123951	7	Wytham2B	850	3.19609e+08	3.19609e+08	0.123951	1.3204e+08	2.0607e+08	6.65822e+07	3.84412e+07
1439	smpl_euk_30		5872	smpl_euk_30_spikes			level7	803.173		0.245061	7	Wytham2C	850	3.19609e+08	3.19609e+08	0.245061	2.61054e+08
677	smpl_euk_31		2508	smpl_euk_31_spikes			level6	787.441		0.269936	6	Wytham3A	340	1.27844e+08	1.27844e+08	0.269936	1.15021e+08
2993	smpl_euk_32		4246	smpl_euk_32_spikes			level6	586.545		0.704899	6	Wytham3B	340	1.27844e+08	1.27844e+08	0.704899	3.0036e+08	1.98671e+08	9.3977e+07	5.42576e+07
1184	smpl_euk_33		2793	smpl_euk_33_spikes			level6	702.288		0.423917	6	Wytham3C	340	1.27844e+08	1.27844e+08	0.423917	1.80632e+08
3725	smpl_euk_34		3870	smpl_euk_34_spikes			level5	509.546		0.962532	5	Wytham4A	255	9.58828e+07	9.58828e+07	0.962532	3.07604e+08
3029	smpl_euk_35		3771	smpl_euk_35_spikes			level5	554.559		0.803235	5	Wytham4B	255	9.58828e+07	9.58828e+07	0.803235	2.56696e+08	2.61072e+08	4.45046e+07	2.56947e+07
1953	smpl_euk_36		2851	smpl_euk_36_spikes			level5	593.464		0.685023	5	Wytham4C	255	9.58828e+07	9.58828e+07	0.685023	2.18918e+08
3705	smpl_euk_37		2415	smpl_euk_37_spikes			level4	394.608		1.53416	4	Wytham5A	170	6.39219e+07	6.39219e+07	1.53416	3.26856e+08
2435	smpl_euk_38		2576	smpl_euk_38_spikes			level4	514.069		0.945264	4	Wytham5B	170	6.39219e+07	6.39219e+07	0.945264	2.0139e+08	2.54758e+08	6.47959e+07	3.741e+07
2260	smpl_euk_39		2040	smpl_euk_39_spikes			level4	474.419		1.10784	4	Wytham5C	170	6.39219e+07	6.39219e+07	1.10784	2.36028e+08
2847	smpl_euk_40		1294	smpl_euk_40_spikes			level3	312.485		2.20015	3	Wytham6A	85	3.19609e+07	3.19609e+07	2.20015	2.34373e+08
2037	smpl_euk_41		1086	smpl_euk_41_spikes			level3	347.743		1.87569	3	Wytham6B	85	3.19609e+07	3.19609e+07	1.87569	1.99809e+08	2.13062e+08	1.86382e+07	1.07607e+07
5883	smpl_euk_42		3057	smpl_euk_42_spikes			level3	341.946		1.92444	3	Wytham6C	85	3.19609e+07	3.19609e+07	1.92444	2.05002e+08
6973	smpl_euk_43		809	smpl_euk_43_spikes			level2	103.958		8.61928	2	Wytham7A	34	1.27844e+07	1.27844e+07	8.61928	3.6727e+08
4295	smpl_euk_44		1052	smpl_euk_44_spikes			level2	196.746		4.0827	2	Wytham7B	34	1.27844e+07	1.27844e+07	4.0827	1.73965e+08	2.2682e+08	1.22868e+08	7.09378e+07
611	smpl_euk_45		187	smpl_euk_45_spikes			level2	234.336		3.26738	2	Wytham7C	34	1.27844e+07	1.27844e+07	3.26738	1.39224e+08
4781	smpl_euk_46		1120	smpl_euk_46_spikes			level1	189.798		4.26875	1	Wytham8A	17	6.39219e+06	6.39219e+06	4.26875	9.09464e+07
4351	smpl_euk_47		811	smpl_euk_47_spikes			level1	157.11		5.36498	1	Wytham8B	17	6.39219e+06	6.39219e+06	5.36498	1.14302e+08	1.26324e+08	4.2678e+07	2.46402e+07
2911	smpl_euk_48		357	smpl_euk_48_spikes			level1	109.241		8.15406	1	Wytham8C	17	6.39219e+06	6.39219e+06	8.15406	1.73724e+08
	name of sample		spike origin reads detected	name of sample						proportion of soil microbiota to spikes read	"spike level"	sample name	pg of spikes added per 300 mg soil sample used for DNA isolation (ZYMO column takes 300 mg)	1ng of ITS spike is: 368344644.3 ITS copies. Here multiple the spike addition level by number of spikes per ng (and divide by 1000: ng to pg)	synthetic ITS copies added	proportion of soil microbiota to spikes read (with outstanding samples removed)	calculated amount of environmental DNA per 1 gram of soil (x 3.33 as 300 mg is converted to 1 gram)	average of 3 replicates	standard deviation of 3 replicates	standard error of 3 replicates
17	smpl_fng_1		5143	smpl_fng_1_spikes			level8	996.705		0.00330546	8	Bawburgh1A	965	3.55453e+08	3.55453e+08	0.00330546	3.91606e+06
20	smpl_fng_2		3999	smpl_fng_2_spikes			level8	995.024		0.00500125	8	Bawburgh1B	965	3.55453e+08	3.55453e+08	0.00500125	5.9251e+06	4.51701e+06	1.22379e+06	706556
32	smpl_fng_3		10219	smpl_fng_3_spikes			level8	996.878		0.00313142	8	Bawburgh1C	965	3.55453e+08	3.55453e+08	0.00313142	3.70987e+06
46	smpl_fng_4		6582	smpl_fng_4_spikes			level7	993.06		0.00698876	7	Bawburgh2A	482.5	1.77726e+08	1.77726e+08	0.00698876	4.13987e+06
41	smpl_fng_5		5572	smpl_fng_5_spikes			level7	992.696		0.00735822	7	Bawburgh2B	482.5	1.77726e+08	1.77726e+08	0.00735822	4.35873e+06	3.66163e+06	1.02373e+06	591052
24	smpl_fng_6		5718	smpl_fng_6_spikes			level7	995.82		0.00419727	7	Bawburgh2C	482.5	1.77726e+08	1.77726e+08	0.00419727	2.4863e+06
83	smpl_fng_7		7448	smpl_fng_7_spikes			level6	988.979		0.0111439	6	Bawburgh3A	193	7.10905e+07	7.10905e+07	0.0111439	2.6405e+06
226	smpl_fng_8		13130	smpl_fng_8_spikes			level6	983.079		0.0172125	6	Bawburgh3B	193	7.10905e+07	7.10905e+07	0.0172125	4.07841e+06	2.96263e+06	994633	574252
91	smpl_fng_9		9941	smpl_fng_9_spikes			level6	990.929		0.00915401	6	Bawburgh3C	193	7.10905e+07	7.10905e+07	0.00915401	2.16899e+06
175	smpl_fng_10		8688	smpl_fng_10_spikes			level5	980.255		0.0201427	5	Bawburgh4A	144.75	5.33179e+07	5.33179e+07	0.0201427	3.57953e+06
149	smpl_fng_11		5544	smpl_fng_11_spikes			level5	973.828		0.0268759	5	Bawburgh4B	144.75	5.33179e+07	5.33179e+07	0.0268759	4.77608e+06	4.00417e+06	669606	386597
84	smpl_fng_12		4082	smpl_fng_12_spikes			level5	979.837		0.0205781	5	Bawburgh4C	144.75	5.33179e+07	5.33179e+07	0.0205781	3.65691e+06
166	smpl_fng_13		1546	smpl_fng_13_spikes			level4	903.037		0.107374	4	Bawburgh5A	96.5	3.55453e+07	3.55453e+07	0.107374	1.27208e+07
265	smpl_fng_14		3679	smpl_fng_14_spikes			level4	932.809		0.0720304	4	Bawburgh5B	96.5	3.55453e+07	3.55453e+07	0.0720304	8.53362e+06	1.57146e+07	9.05695e+06	5.22903e+06
92	smpl_fng_15		421	smpl_fng_15_spikes			level4	820.663		0.218527	4	Bawburgh5C	96.5	3.55453e+07	3.55453e+07	0.218527	2.58894e+07
432	smpl_fng_16		3532	smpl_fng_16_spikes			level3	891.019		0.12231	3	Bawburgh6A	48.25	1.77726e+07	1.77726e+07	0.12231	7.24519e+06
31	smpl_fng_17		901	smpl_fng_17_spikes			level3	966.738		0.0344062	3	Bawburgh6B	48.25	1.77726e+07	1.77726e+07	0.0344062	2.03809e+06	5.07591e+06	2.71003e+06	1.56463e+06
314	smpl_fng_18		3129	smpl_fng_18_spikes			level3	908.8		0.100352	3	Bawburgh6C	48.25	1.77726e+07	1.77726e+07	0.100352	5.94444e+06
1271	smpl_fng_19		2787	smpl_fng_19_spikes			level2	686.792		0.456046	2	Bawburgh7A	19.3	7.10905e+06	7.10905e+06	0.456046	1.08058e+07
637	smpl_fng_20		2028	smpl_fng_20_spikes			level2	760.976		0.314103	2	Bawburgh7B	19.3	7.10905e+06	7.10905e+06	0.314103	7.44249e+06	1.02469e+07	2.57098e+06	1.48436e+06
1481	smpl_fng_21		2809	smpl_fng_21_spikes			level2	654.779		0.527234	2	Bawburgh7C	19.3	7.10905e+06	7.10905e+06	0.527234	1.24925e+07
121	smpl_fng_22		815	smpl_fng_22_spikes			level1	870.726		0.148466	1	Bawburgh8A	9.65	3.55453e+06	3.55453e+06	0.148466	1.75891e+06
477	smpl_fng_23		684	smpl_fng_23_spikes			level1	589.147		0.697368	1	Bawburgh8B	9.65	3.55453e+06	3.55453e+06	0.697368	8.26189e+06	4.18376e+06	3.55277e+06	2.05119e+06
44	smpl_fng_24		206	smpl_fng_24_spikes			level1	824		0.213592	1	Bawburgh8C	9.65	3.55453e+06	3.55453e+06	0.213592	2.53048e+06
44	smpl_fng_25		11981	smpl_fng_25_spikes			level8	996.341		0.00367248	8	Wytham1A	965	3.55453e+08	3.55453e+08	0.00367248	4.35087e+06
24	smpl_fng_26		8278	smpl_fng_26_spikes			level8	997.109		0.00289925	8	Wytham1B	965	3.55453e+08	3.55453e+08	0.00289925	3.43481e+06	5.32957e+06	2.53029e+06	1.46087e+06
80	smpl_fng_27		11554	smpl_fng_27_spikes			level8	993.124		0.00692401	8	Wytham1C	965	3.55453e+08	3.55453e+08	0.00692401	8.20304e+06
38	smpl_fng_28		11099	smpl_fng_28_spikes			level7	996.588		0.00342373	7	Wytham2A	482.5	1.77726e+08	1.77726e+08	0.00342373	2.02809e+06
12	smpl_fng_29		2111	smpl_fng_29_spikes			level7	994.348		0.00568451	7	Wytham2B	482.5	1.77726e+08	1.77726e+08	0.00568451	3.36729e+06	2.75099e+06	675935	390251
41	smpl_fng_30		8499	smpl_fng_30_spikes			level7	995.199		0.0048241	7	Wytham2C	482.5	1.77726e+08	1.77726e+08	0.0048241	2.85761e+06
42	smpl_fng_31		1441	smpl_fng_31_spikes			level6	971.679		0.0291464	6	Wytham3A	193	7.10905e+07	7.10905e+07	0.0291464	6.90609e+06
66	smpl_fng_32		4062	smpl_fng_32_spikes			level6	984.012		0.0162482	6	Wytham3B	193	7.10905e+07	7.10905e+07	0.0162482	3.84991e+06	4.42862e+06	2.24478e+06	1.29603e+06
97	smpl_fng_33		9085	smpl_fng_33_spikes			level6	989.436		0.0106769	6	Wytham3C	193	7.10905e+07	7.10905e+07	0.0106769	2.52984e+06
215	smpl_fng_34		6571	smpl_fng_34_spikes			level5	968.317		0.0327195	5	Wytham4A	144.75	5.33179e+07	5.33179e+07	0.0327195	5.81454e+06
195	smpl_fng_35		7326	smpl_fng_35_spikes			level5	974.073		0.0266175	5	Wytham4B	144.75	5.33179e+07	5.33179e+07	0.0266175	4.73016e+06	4.53812e+06	1.38249e+06	798179
102	smpl_fng_36		5905	smpl_fng_36_spikes			level5	983.02		0.0172735	5	Wytham4C	144.75	5.33179e+07	5.33179e+07	0.0172735	3.06965e+06
344	smpl_fng_37		3069	smpl_fng_37_spikes			level4	899.209		0.112089	4	Wytham5A	96.5	3.55453e+07	3.55453e+07	0.112089	1.32794e+07
233	smpl_fng_38		6767	smpl_fng_38_spikes			level4	966.714		0.0344318	4	Wytham5B	96.5	3.55453e+07	3.55453e+07	0.0344318	4.07922e+06	1.00062e+07	5.14224e+06	2.96888e+06
634	smpl_fng_39		5933	smpl_fng_39_spikes			level4	903.457		0.10686	4	Wytham5C	96.5	3.55453e+07	3.55453e+07	0.10686	1.26599e+07
594	smpl_fng_40		4335	smpl_fng_40_spikes			level3	879.489		0.137024	3	Wytham6A	48.25	1.77726e+07	1.77726e+07	0.137024	8.11679e+06
159	smpl_fng_41		1116	smpl_fng_41_spikes			level3	875.294		0.142473	3	Wytham6B	48.25	1.77726e+07	1.77726e+07	0.142473	8.43956e+06	1.05359e+07	3.91382e+06	2.25965e+06
264	smpl_fng_42		1039	smpl_fng_42_spikes			level3	797.391		0.25409	3	Wytham6C	48.25	1.77726e+07	1.77726e+07	0.25409	1.50513e+07
546	smpl_fng_43		935	smpl_fng_43_spikes			level2	631.33		0.583957	2	Wytham7A	19.3	7.10905e+06	7.10905e+06	0.583957	1.38366e+07
639	smpl_fng_44		1130	smpl_fng_44_spikes			level2	638.779		0.565487	2	Wytham7B	19.3	7.10905e+06	7.10905e+06	0.565487	1.33989e+07	1.20572e+07	2.71173e+06	1.56562e+06
132	smpl_fng_45		350	smpl_fng_45_spikes			level2	726.141		0.377143	2	Wytham7C	19.3	7.10905e+06	7.10905e+06	0.377143	8.9362e+06
116	smpl_fng_46		336	smpl_fng_46_spikes			level1	743.363		0.345238	1	Wytham8A	9.65	3.55453e+06	3.55453e+06	0.345238	4.09012e+06
792	smpl_fng_47		596	smpl_fng_47_spikes			level1	429.395		1.32886	1	Wytham8B	9.65	3.55453e+06	3.55453e+06	1.32886	1.57433e+07	1.30096e+07	7.91505e+06	4.56975e+06
512	smpl_fng_48		316	smpl_fng_48_spikes			level1	381.643		1.62025	1	Wytham8C	9.65	3.55453e+06	3.55453e+06	1.62025	1.91955e+07
[truncated: 12 more columns]

## Sheet: Fig5_cleaned
soil microbiota - number of reads detected	name of sample		spike origin reads detected	name of sample			analyse=1, remove=0			proportion of soil microbiota to spikes read	spike level	sample name	pg of spikes added per 300 mg soil sample used for DNA isolation (ZYMO column takes 300 mg)	1ng of 16S spike conatins 365572814.3 16S copies. Here multiple the spike addition level by number of spikes per ng (and divide by 1000: ng to pg)	synthetic 16S copies added	proportion of soil microbiota to spikes read (with outstanding samples removed)	calculated amount of environmental DNA per 1 gram of soil (x 3.33 as 300 mg is converted to 1 gram)	average of 3 replicates	standard deviation of 3 replicates	standard error of 3 replicates							for Fig. 6		calculated amount of environmental 16S	calculated amount of environmental 18S	calculated amount of environmental ITS					for Fig. 6		spike level from 1 to 8 (reversed from the previous columns for the visual clarity on the plot
8555	smpl_bact_1		17654	smpl_bact_1_spikes			1		level8	0.484593	8	Bawburgh1A	2900	1.06016e+09	1.06016e+09	0.484593	1.71232e+09											Bawburgh1A	1.71232e+09		3.91606e+06						Prokaryotes	1	1	1	2	2	2	3	3	3	4	4	4
9404	smpl_bact_2		16415	smpl_bact_2_spikes		high "e.coli" proportion	1		level8	0.572891	8	Bawburgh1B	2900	1.06016e+09	1.06016e+09	0.572891	2.02432e+09	1.86832e+09	2.20619e+08	1.56001e+08								Bawburgh1B	2.02432e+09	2.98237e+08	5.9251e+06						Bawburgh		3.22849e+09				3.23081e+09		2.37277e+09		2.61053e+09	1.79919e+09	3.01046e+09
765	smpl_bact_3		1138	smpl_bact_3_spikes		rare spike amplification error	1		level8	0.672232	8	Bawburgh1C	2900	1.06016e+09	1.06016e+09	0.672232												Bawburgh1C		2.78044e+08	3.70987e+06						Wytham	4.61894e+09	2.58874e+09	1.11819e+10	4.53206e+09	1.11313e+10	7.78517e+09				7.49444e+09	4.52014e+09	4.70148e+09
6454	smpl_bact_4		7452	smpl_bact_4_spikes		low sequencing depth	1		level7	0.866076	7	Bawburgh2A	1450	5.30081e+08	5.30081e+08	0.866076	1.53015e+09											Bawburgh2A	1.53015e+09	6.51588e+08	4.13987e+06
2739	smpl_bact_5		157	smpl_bact_5_spikes		Annelida presence	0		level7	17.4459	7	Bawburgh2B	1450	5.30081e+08	5.30081e+08	17.4459		1.53015e+09	#DIV/0!	#DIV/0!								Bawburgh2B			4.35873e+06						Eukaryotes	1	1	1	2	2	2	3	3	3	4	4	4
3023	smpl_bact_6		107	smpl_bact_6_spikes			0		level7	28.2523	7	Bawburgh2C	1450	5.30081e+08	5.30081e+08	28.2523												Bawburgh2C			2.4863e+06						Bawburgh	4.26103e+07	6.42733e+07	4.06323e+07	1.10506e+08	9.31926e+07	9.57184e+07	1.69946e+08	1.00698e+08	1.83112e+08	1.34829e+08	1.65086e+08	1.96276e+08
11178	smpl_bact_7		7946	smpl_bact_7_spikes			1		level6	1.40675	6	Bawburgh3A	580	2.12032e+08	2.12032e+08	1.40675	9.94152e+08											Bawburgh3A	9.94152e+08	2.06028e+08	2.6405e+06						Wytham	1.73724e+08	1.14302e+08	9.09464e+07	1.39224e+08	1.73965e+08		2.05002e+08	1.99809e+08	2.34373e+08	2.36028e+08	2.0139e+08	3.26856e+08
5041	smpl_bact_8		1882	smpl_bact_8_spikes			1		level6	2.67853	6	Bawburgh3B	580	2.12032e+08	2.12032e+08	2.67853	1.89293e+09	1.24802e+09	5.62704e+08	3.24877e+08								Bawburgh3B	1.89293e+09	2.27578e+08	4.07841e+06
3838	smpl_bact_9		3165	smpl_bact_9_spikes			1		level6	1.21264	6	Bawburgh3C	580	2.12032e+08	2.12032e+08	1.21264	8.56976e+08											Bawburgh3C	8.56976e+08	1.10562e+08	2.16899e+06						Fungi	1	1	1	2	2	2	3	3	3	4	4	4
7445	smpl_bact_10		2819	smpl_bact_10_spikes			1		level5	2.64101	5	Bawburgh4A	435	1.59024e+08	1.59024e+08	2.64101	1.39981e+09											Bawburgh4A	1.39981e+09	1.79407e+08	3.57953e+06						Bawburgh		8.26189e+06		1.24925e+07	7.44249e+06	1.08058e+07	5.94444e+06	2.03809e+06	7.24519e+06		8.53362e+06	1.27208e+07
14345	smpl_bact_11		5654	smpl_bact_11_spikes			1		level5	2.53714	5	Bawburgh4B	435	1.59024e+08	1.59024e+08	2.53714	1.34476e+09	1.30371e+09	1.21915e+08	7.03875e+07								Bawburgh4B	1.34476e+09	1.39919e+08	4.77608e+06						Wytham	1.91955e+07	1.57433e+07			1.33989e+07	1.38366e+07	1.50513e+07	8.43956e+06	8.11679e+06	1.26599e+07	4.07922e+06	1.32794e+07
6856	smpl_bact_12		3115	smpl_bact_12_spikes			1		level5	2.20096	5	Bawburgh4C	435	1.59024e+08	1.59024e+08	2.20096	1.16657e+09											Bawburgh4C	1.16657e+09	1.73316e+08	3.65691e+06
16196	smpl_bact_13		1901	smpl_bact_13_spikes			1		level4	8.51973	4	Bawburgh5A	290	1.06016e+08	1.06016e+08	8.51973	3.01046e+09											Bawburgh5A	3.01046e+09	1.96276e+08	1.27208e+07
3162	smpl_bact_14		621	smpl_bact_14_spikes			1		level4	5.09179	4	Bawburgh5B	290	1.06016e+08	1.06016e+08	5.09179	1.79919e+09	2.47339e+09	6.17169e+08	3.56322e+08								Bawburgh5B	1.79919e+09	1.65086e+08	8.53362e+06
4152	smpl_bact_15		562	smpl_bact_15_spikes			1		level4	7.3879	4	Bawburgh5C	290	1.06016e+08	1.06016e+08	7.3879	2.61053e+09											Bawburgh5C	2.61053e+09	1.34829e+08
4097	smpl_bact_16		85	smpl_bact_16_spikes			0		level3	48.2	3	Bawburgh6A	145	5.30081e+07	5.30081e+07	48.2												Bawburgh6A		1.83112e+08	7.24519e+06
2592	smpl_bact_17		193	smpl_bact_17_spikes			1		level3	13.4301	3	Bawburgh6B	145	5.30081e+07	5.30081e+07	13.4301	2.37277e+09	2.37277e+09	#DIV/0!	#DIV/0!								Bawburgh6B	2.37277e+09	1.00698e+08	2.03809e+06
10920	smpl_bact_18		168	smpl_bact_18_spikes			0		level3	65	3	Bawburgh6C	145	5.30081e+07	5.30081e+07	65												Bawburgh6C		1.69946e+08	5.94444e+06
11292	smpl_bact_19		247	smpl_bact_19_spikes			1		level2	45.7166	2	Bawburgh7A	58	2.12032e+07	2.12032e+07	45.7166	3.23081e+09											Bawburgh7A	3.23081e+09	9.57184e+07	1.08058e+07
3331	smpl_bact_20		83	smpl_bact_20_spikes			0		level2	40.1325	2	Bawburgh7B	58	2.12032e+07	2.12032e+07	40.1325		3.23081e+09	#DIV/0!	#DIV/0!								Bawburgh7B		9.31926e+07	7.44249e+06
10747	smpl_bact_21		80	smpl_bact_21_spikes			0		level2	134.338	2	Bawburgh7C	58	2.12032e+07	2.12032e+07	134.338												Bawburgh7C		1.10506e+08	1.24925e+07
1884	smpl_bact_22		45	smpl_bact_22_spikes			1		level1	41.8667	1	Bawburgh8A	29	1.06016e+07	1.06016e+07	41.8667												Bawburgh8A		4.06323e+07
6213	smpl_bact_23		68	smpl_bact_23_spikes			1		level1	91.3676	1	Bawburgh8B	29	1.06016e+07	1.06016e+07	91.3676	3.22849e+09	3.22849e+09	#DIV/0!	#DIV/0!								Bawburgh8B	3.22849e+09	6.42733e+07	8.26189e+06
509	smpl_bact_24		29	smpl_bact_24_spikes			0		level1	17.5517	1	Bawburgh8C	29	1.06016e+07	1.06016e+07	17.5517												Bawburgh8C		4.26103e+07
9896	smpl_bact_25		17917	smpl_bact_25_spikes			1		level8	0.552325	8	Wytham1A	2900	1.06016e+09	1.06016e+09	0.552325	1.95165e+09											Wytham1A	1.95165e+09	5.61168e+08	4.35087e+06
2816	smpl_bact_26		389	smpl_bact_26_spikes			0		level8	7.23907	8	Wytham1B	2900	1.06016e+09	1.06016e+09	7.23907		2.64064e+09	9.74378e+08	6.88989e+08								Wytham1B		4.45503e+08	3.43481e+06
1927	smpl_bact_27		2045	smpl_bact_27_spikes			1		level8	0.942298	8	Wytham1C	2900	1.06016e+09	1.06016e+09	0.942298	3.32963e+09											Wytham1C	3.32963e+09	4.84902e+08	8.20304e+06
4996	smpl_bact_28		252	smpl_bact_28_spikes			0		level7	19.8254	7	Wytham2A	1450	5.30081e+08	5.30081e+08	19.8254												Wytham2A		2.25116e+08	2.02809e+06
5050	smpl_bact_29		4174	smpl_bact_29_spikes			1		level7	1.20987	7	Wytham2B	1450	5.30081e+08	5.30081e+08	1.20987	2.13755e+09	2.13755e+09	#DIV/0!	#DIV/0!								Wytham2B	2.13755e+09	1.3204e+08	3.36729e+06
6980	smpl_bact_30		198	smpl_bact_30_spikes			0		level7	35.2525	7	Wytham2C	1450	5.30081e+08	5.30081e+08	35.2525												Wytham2C		2.61054e+08	2.85761e+06
3991	smpl_bact_31		1130	smpl_bact_31_spikes			1		level6	3.53186	6	Wytham3A	580	2.12032e+08	2.12032e+08	3.53186	2.49598e+09											Wytham3A	2.49598e+09	1.15021e+08	6.90609e+06
12052	smpl_bact_32		2844	smpl_bact_32_spikes			1		level6	4.23769	6	Wytham3B	580	2.12032e+08	2.12032e+08	4.23769	2.99479e+09	2.84649e+09	3.04751e+08	1.75948e+08								Wytham3B	2.99479e+09	3.0036e+08	3.84991e+06
7433	smpl_bact_33		1723	smpl_bact_33_spikes			1		level6	4.31399	6	Wytham3C	580	2.12032e+08	2.12032e+08	4.31399	3.04871e+09											Wytham3C	3.04871e+09	1.80632e+08	2.52984e+06
11559	smpl_bact_34		1095	smpl_bact_34_spikes			1		level5	10.5562	5	Wytham4A	435	1.59024e+08	1.59024e+08	10.5562	5.59506e+09											Wytham4A	5.59506e+09	3.07604e+08	5.81454e+06
11411	smpl_bact_35		1673	smpl_bact_35_spikes			1		level5	6.82068	5	Wytham4B	435	1.59024e+08	1.59024e+08	6.82068	3.61515e+09	4.51281e+09	1.00278e+09	5.78955e+08								Wytham4B	3.61515e+09	2.56696e+08	4.73016e+06
8362	smpl_bact_36		1024	smpl_bact_36_spikes			1		level5	8.16602	5	Wytham4C	435	1.59024e+08	1.59024e+08	8.16602	4.32821e+09											Wytham4C	4.32821e+09	2.18918e+08	3.06965e+06
11589	smpl_bact_37		871	smpl_bact_37_spikes			1		level4	13.3054	4	Wytham5A	290	1.06016e+08	1.06016e+08	13.3054	4.70148e+09											Wytham5A	4.70148e+09	3.26856e+08	1.32794e+07
7202	smpl_bact_38		563	smpl_bact_38_spikes			1		level4	12.7922	4	Wytham5B	290	1.06016e+08	1.06016e+08	12.7922	4.52014e+09	5.57202e+09	1.66733e+09	9.62633e+08								Wytham5B	4.52014e+09	2.0139e+08	4.07922e+06
9311	smpl_bact_39		439	smpl_bact_39_spikes			1		level4	21.2096	4	Wytham5C	290	1.06016e+08	1.06016e+08	21.2096	7.49444e+09											Wytham5C	7.49444e+09	2.36028e+08	1.26599e+07
1574	smpl_bact_40		49	smpl_bact_40_spikes			1		level3	32.1224	3	Wytham6A	145	5.30081e+07	5.30081e+07	32.1224												Wytham6A		2.34373e+08	8.11679e+06
5366	smpl_bact_41		1592	smpl_bact_41_spikes			0		level3	3.3706	3	Wytham6B	145	5.30081e+07	5.30081e+07	3.3706		#DIV/0!	#DIV/0!	#DIV/0!								Wytham6B		1.99809e+08	8.43956e+06
8623	smpl_bact_42		40	smpl_bact_42_spikes			0		level3	215.575	3	Wytham6C	145	5.30081e+07	5.30081e+07	215.575												Wytham6C		2.05002e+08	1.50513e+07
7491	smpl_bact_43		68	smpl_bact_43_spikes			1		level2	110.162	2	Wytham7A	58	2.12032e+07	2.12032e+07	110.162	7.78517e+09											Wytham7A	7.78517e+09		1.38366e+07
7403	smpl_bact_44		47	smpl_bact_44_spikes			1		level2	157.511	2	Wytham7B	58	2.12032e+07	2.12032e+07	157.511	1.11313e+10	7.81619e+09	3.29974e+09	1.90511e+09								Wytham7B	1.11313e+10	1.73965e+08	1.33989e+07
3463	smpl_bact_45		54	smpl_bact_45_spikes			1		level2	64.1296	2	Wytham7C	58	2.12032e+07	2.12032e+07	64.1296	4.53206e+09											Wytham7C	4.53206e+09	1.39224e+08
13291	smpl_bact_46		42	smpl_bact_46_spikes			1		level1	316.452	1	Wytham8A	29	1.06016e+07	1.06016e+07	316.452	1.11819e+10											Wytham8A	1.11819e+10	9.09464e+07
4469	smpl_bact_47		61	smpl_bact_47_spikes			1		level1	73.2623	1	Wytham8B	29	1.06016e+07	1.06016e+07	73.2623	2.58874e+09	6.12986e+09	4.49141e+09	2.59312e+09								Wytham8B	2.58874e+09	1.14302e+08	1.57433e+07
5098	smpl_bact_48		39	smpl_bact_48_spikes			1		level1	130.718	1	Wytham8C	29	1.06016e+07	1.06016e+07	130.718	4.61894e+09											Wytham8C	4.61894e+09	1.73724e+08	1.91955e+07
	name of sample		spike origin reads detected	name of sample			analyse=1, remove=0			proportion of soil microbiota to spikes read	spike level	sample name	pg of spikes added per 300 mg soil sample used for DNA isolation (ZYMO column takes 300 mg)	1ng of 18S spike is: 376011104.9 18S copies. Here multiple the spike addition level by number of spikes per ng (and divide by 1000: ng to pg)	synthetic 18S copies added	proportion of soil microbiota to spikes read (with outstanding samples removed)	calculated amount of environmental DNA per 1 gram of soil (x 3.33 as 300 mg is converted to 1 gram)	average of 3 replicates	standard deviation of 3 replicates	standard error of 3 replicates
1459	smpl_euk_1		5165	smpl_euk_1_spikes			0		level8	0.282478	8	Bawburgh1A	1700	6.39219e+08	6.39219e+08	0.282478
842	smpl_euk_2		6015	smpl_euk_2_spikes			1		level8	0.139983	8	Bawburgh1B	1700	6.39219e+08	6.39219e+08	0.139983	2.98237e+08	2.8814e+08	1.42786e+07	1.00965e+07
723	smpl_euk_3		5540	smpl_euk_3_spikes			1		level8	0.130505	8	Bawburgh1C	1700	6.39219e+08	6.39219e+08	0.130505	2.78044e+08
1394	smpl_euk_4		2279	smpl_euk_4_spikes			0		level7	0.611672	7	Bawburgh2A	850	3.19609e+08	3.19609e+08	0.611672	6.51588e+08
1025	smpl_euk_5		1720	smpl_euk_5_spikes			0		level7	0.59593	7	Bawburgh2B	850	3.19609e+08	3.19609e+08	0.59593		6.51588e+08	#DIV/0!	#DIV/0!
672	smpl_euk_6		2982	smpl_euk_6_spikes			1		level7	0.225352	7	Bawburgh2C	850	3.19609e+08	3.19609e+08	0.225352
1320	smpl_euk_7		2730	smpl_euk_7_spikes			1		level6	0.483516	6	Bawburgh3A	340	1.27844e+08	1.27844e+08	0.483516	2.06028e+08
2162	smpl_euk_8		4048	smpl_euk_8_spikes			1		level6	0.534091	6	Bawburgh3B	340	1.27844e+08	1.27844e+08	0.534091	2.27578e+08	1.81389e+08	6.22775e+07	3.5956e+07
904	smpl_euk_9		3484	smpl_euk_9_spikes			1		level6	0.259472	6	Bawburgh3C	340	1.27844e+08	1.27844e+08	0.259472	1.10562e+08
1797	smpl_euk_10		3201	smpl_euk_10_spikes			1		level5	0.561387	5	Bawburgh4A	255	9.58828e+07	9.58828e+07	0.561387	1.79407e+08
1352	smpl_euk_11		3088	smpl_euk_11_spikes			1		level5	0.437824	5	Bawburgh4B	255	9.58828e+07	9.58828e+07	0.437824	1.39919e+08	1.64214e+08	2.12594e+07	1.22741e+07
1435	smpl_euk_12		2646	smpl_euk_12_spikes			1		level5	0.542328	5	Bawburgh4C	255	9.58828e+07	9.58828e+07	0.542328	1.73316e+08
5148	smpl_euk_13		5588	smpl_euk_13_spikes			1		level4	0.92126	4	Bawburgh5A	170	6.39219e+07	6.39219e+07	0.92126	1.96276e+08
4636	smpl_euk_14		5983	smpl_euk_14_spikes			1		level4	0.774862	4	Bawburgh5B	170	6.39219e+07	6.39219e+07	0.774862	1.65086e+08	1.65397e+08	3.07247e+07	1.77389e+07
3206	smpl_euk_15		5066	smpl_euk_15_spikes			1		level4	0.632846	4	Bawburgh5C	170	6.39219e+07	6.39219e+07	0.632846	1.34829e+08
2159	smpl_euk_16		1256	smpl_euk_16_spikes			1		level3	1.71895	3	Bawburgh6A	85	3.19609e+07	3.19609e+07	1.71895	1.83112e+08
1054	smpl_euk_17		1115	smpl_euk_17_spikes			1		level3	0.945291	3	Bawburgh6B	85	3.19609e+07	3.19609e+07	0.945291	1.00698e+08	1.51252e+08	4.42734e+07	2.55613e+07
3982	smpl_euk_18		2496	smpl_euk_18_spikes			1		level3	1.59535	3	Bawburgh6C	85	3.19609e+07	3.19609e+07	1.59535	1.69946e+08
6492	smpl_euk_19		2890	smpl_euk_19_spikes			1		level2	2.24637	2	Bawburgh7A	34	1.27844e+07	1.27844e+07	2.24637	9.57184e+07
4337	smpl_euk_20		1983	smpl_euk_20_spikes			1		level2	2.18709	2	Bawburgh7B	34	1.27844e+07	1.27844e+07	2.18709	9.31926e+07	9.98059e+07	9.35268e+06	5.39977e+06
4178	smpl_euk_21		1611	smpl_euk_21_spikes			1		level2	2.59342	2	Bawburgh7C	34	1.27844e+07	1.27844e+07	2.59342	1.10506e+08
986	smpl_euk_22		517	smpl_euk_22_spikes			0		level1	1.90716	1	Bawburgh8A	17	6.39219e+06	6.39219e+06	1.90716	4.06323e+07
3593	smpl_euk_23		1191	smpl_euk_23_spikes			1		level1	3.01679	1	Bawburgh8B	17	6.39219e+06	6.39219e+06	3.01679	6.42733e+07	4.9172e+07	1.31155e+07	7.57221e+06
232	smpl_euk_24		116	smpl_euk_24_spikes			0		level1	2	1	Bawburgh8C	17	6.39219e+06	6.39219e+06	2	4.26103e+07
1578	smpl_euk_25		5991	smpl_euk_25_spikes			1		level8	0.263395	8	Wytham1A	1700	6.39219e+08	6.39219e+08	0.263395	5.61168e+08
1162	smpl_euk_26		5557	smpl_euk_26_spikes			1		level8	0.209106	8	Wytham1B	1700	6.39219e+08	6.39219e+08	0.209106	4.45503e+08	4.97191e+08	5.88034e+07	3.39502e+07
1176	smpl_euk_27		5167	smpl_euk_27_spikes			1		level8	0.227598	8	Wytham1C	1700	6.39219e+08	6.39219e+08	0.227598	4.84902e+08
877	smpl_euk_28		4150	smpl_euk_28_spikes			1		level7	0.211325	7	Wytham2A	850	3.19609e+08	3.19609e+08	0.211325	2.25116e+08
458	smpl_euk_29		3695	smpl_euk_29_spikes			0		level7	0.123951	7	Wytham2B	850	3.19609e+08	3.19609e+08	0.123951	1.3204e+08	2.0607e+08	6.65822e+07	3.84412e+07
1439	smpl_euk_30		5872	smpl_euk_30_spikes			1		level7	0.245061	7	Wytham2C	850	3.19609e+08	3.19609e+08	0.245061	2.61054e+08
677	smpl_euk_31		2508	smpl_euk_31_spikes			1		level6	0.269936	6	Wytham3A	340	1.27844e+08	1.27844e+08	0.269936	1.15021e+08
2993	smpl_euk_32		4246	smpl_euk_32_spikes			1		level6	0.704899	6	Wytham3B	340	1.27844e+08	1.27844e+08	0.704899	3.0036e+08	1.98671e+08	9.3977e+07	5.42576e+07
1184	smpl_euk_33		2793	smpl_euk_33_spikes			1		level6	0.423917	6	Wytham3C	340	1.27844e+08	1.27844e+08	0.423917	1.80632e+08
3725	smpl_euk_34		3870	smpl_euk_34_spikes			1		level5	0.962532	5	Wytham4A	255	9.58828e+07	9.58828e+07	0.962532	3.07604e+08
3029	smpl_euk_35		3771	smpl_euk_35_spikes			1		level5	0.803235	5	Wytham4B	255	9.58828e+07	9.58828e+07	0.803235	2.56696e+08	2.61072e+08	4.45046e+07	2.56947e+07
1953	smpl_euk_36		2851	smpl_euk_36_spikes			1		level5	0.685023	5	Wytham4C	255	9.58828e+07	9.58828e+07	0.685023	2.18918e+08
3705	smpl_euk_37		2415	smpl_euk_37_spikes			1		level4	1.53416	4	Wytham5A	170	6.39219e+07	6.39219e+07	1.53416	3.26856e+08
2435	smpl_euk_38		2576	smpl_euk_38_spikes			1		level4	0.945264	4	Wytham5B	170	6.39219e+07	6.39219e+07	0.945264	2.0139e+08	2.54758e+08	6.47959e+07	3.741e+07
2260	smpl_euk_39		2040	smpl_euk_39_spikes			1		level4	1.10784	4	Wytham5C	170	6.39219e+07	6.39219e+07	1.10784	2.36028e+08
2847	smpl_euk_40		1294	smpl_euk_40_spikes			1		level3	2.20015	3	Wytham6A	85	3.19609e+07	3.19609e+07	2.20015	2.34373e+08
2037	smpl_euk_41		1086	smpl_euk_41_spikes			1		level3	1.87569	3	Wytham6B	85	3.19609e+07	3.19609e+07	1.87569	1.99809e+08	2.13062e+08	1.86382e+07	1.07607e+07
5883	smpl_euk_42		3057	smpl_euk_42_spikes			1		level3	1.92444	3	Wytham6C	85	3.19609e+07	3.19609e+07	1.92444	2.05002e+08
6973	smpl_euk_43		809	smpl_euk_43_spikes			1		level2	8.61928	2	Wytham7A	34	1.27844e+07	1.27844e+07	8.61928
4295	smpl_euk_44		1052	smpl_euk_44_spikes			1		level2	4.0827	2	Wytham7B	34	1.27844e+07	1.27844e+07	4.0827	1.73965e+08	1.56595e+08	2.45656e+07	1.73705e+07
611	smpl_euk_45		187	smpl_euk_45_spikes			0		level2	3.26738	2	Wytham7C	34	1.27844e+07	1.27844e+07	3.26738	1.39224e+08
4781	smpl_euk_46		1120	smpl_euk_46_spikes			1		level1	4.26875	1	Wytham8A	17	6.39219e+06	6.39219e+06	4.26875	9.09464e+07
4351	smpl_euk_47		811	smpl_euk_47_spikes			1		level1	5.36498	1	Wytham8B	17	6.39219e+06	6.39219e+06	5.36498	1.14302e+08	1.26324e+08	4.2678e+07	2.46402e+07
2911	smpl_euk_48		357	smpl_euk_48_spikes			1		level1	8.15406	1	Wytham8C	17	6.39219e+06	6.39219e+06	8.15406	1.73724e+08
	name of sample		spike origin reads detected	name of sample			analyse=1, remove=0			proportion of soil microbiota to spikes read	spike level	sample name	pg of spikes added per 300 mg soil sample used for DNA isolation (ZYMO column takes 300 mg)	1ng of ITS spike is: 368344644.3 ITS copies. Here multiple the spike addition level by number of spikes per ng (and divide by 1000: ng to pg)	synthetic ITS copies added	proportion of soil microbiota to spikes read (with outstanding samples removed)	calculated amount of environmental DNA per 1 gram of soil (x 3.33 as 300 mg is converted to 1 gram)	average of 3 replicates	standard deviation of 3 replicates	standard error of 3 replicates
17	smpl_fng_1		5143	smpl_fng_1_spikes			1		level8	0.00330546	8	Bawburgh1A	965	3.55453e+08	3.55453e+08	0.00330546	3.91606e+06
20	smpl_fng_2		3999	smpl_fng_2_spikes			1		level8	0.00500125	8	Bawburgh1B	965	3.55453e+08	3.55453e+08	0.00500125	5.9251e+06	4.51701e+06	1.22379e+06	706556
32	smpl_fng_3		10219	smpl_fng_3_spikes			1		level8	0.00313142	8	Bawburgh1C	965	3.55453e+08	3.55453e+08	0.00313142	3.70987e+06
46	smpl_fng_4		6582	smpl_fng_4_spikes			1		level7	0.00698876	7	Bawburgh2A	482.5	1.77726e+08	1.77726e+08	0.00698876	4.13987e+06
41	smpl_fng_5		5572	smpl_fng_5_spikes			1		level7	0.00735822	7	Bawburgh2B	482.5	1.77726e+08	1.77726e+08	0.00735822	4.35873e+06	3.66163e+06	1.02373e+06	591052
24	smpl_fng_6		5718	smpl_fng_6_spikes			1		level7	0.00419727	7	Bawburgh2C	482.5	1.77726e+08	1.77726e+08	0.00419727	2.4863e+06
83	smpl_fng_7		7448	smpl_fng_7_spikes			1		level6	0.0111439	6	Bawburgh3A	193	7.10905e+07	7.10905e+07	0.0111439	2.6405e+06
226	smpl_fng_8		13130	smpl_fng_8_spikes			1		level6	0.0172125	6	Bawburgh3B	193	7.10905e+07	7.10905e+07	0.0172125	4.07841e+06	2.96263e+06	994633	574252
91	smpl_fng_9		9941	smpl_fng_9_spikes			1		level6	0.00915401	6	Bawburgh3C	193	7.10905e+07	7.10905e+07	0.00915401	2.16899e+06
175	smpl_fng_10		8688	smpl_fng_10_spikes			1		level5	0.0201427	5	Bawburgh4A	144.75	5.33179e+07	5.33179e+07	0.0201427	3.57953e+06
149	smpl_fng_11		5544	smpl_fng_11_spikes			1		level5	0.0268759	5	Bawburgh4B	144.75	5.33179e+07	5.33179e+07	0.0268759	4.77608e+06	4.00417e+06	669606	386597
84	smpl_fng_12		4082	smpl_fng_12_spikes			1		level5	0.0205781	5	Bawburgh4C	144.75	5.33179e+07	5.33179e+07	0.0205781	3.65691e+06
166	smpl_fng_13		1546	smpl_fng_13_spikes			1		level4	0.107374	4	Bawburgh5A	96.5	3.55453e+07	3.55453e+07	0.107374	1.27208e+07
265	smpl_fng_14		3679	smpl_fng_14_spikes			1		level4	0.0720304	4	Bawburgh5B	96.5	3.55453e+07	3.55453e+07	0.0720304	8.53362e+06	1.06272e+07	2.96081e+06	2.09361e+06
92	smpl_fng_15		421	smpl_fng_15_spikes			0		level4	0.218527	4	Bawburgh5C	96.5	3.55453e+07	3.55453e+07	0.218527
432	smpl_fng_16		3532	smpl_fng_16_spikes			1		level3	0.12231	3	Bawburgh6A	48.25	1.77726e+07	1.77726e+07	0.12231	7.24519e+06
31	smpl_fng_17		901	smpl_fng_17_spikes			0		level3	0.0344062	3	Bawburgh6B	48.25	1.77726e+07	1.77726e+07	0.0344062	2.03809e+06	5.07591e+06	2.71003e+06	1.56463e+06
314	smpl_fng_18		3129	smpl_fng_18_spikes			1		level3	0.100352	3	Bawburgh6C	48.25	1.77726e+07	1.77726e+07	0.100352	5.94444e+06
1271	smpl_fng_19		2787	smpl_fng_19_spikes			1		level2	0.456046	2	Bawburgh7A	19.3	7.10905e+06	7.10905e+06	0.456046	1.08058e+07
637	smpl_fng_20		2028	smpl_fng_20_spikes			1		level2	0.314103	2	Bawburgh7B	19.3	7.10905e+06	7.10905e+06	0.314103	7.44249e+06	1.02469e+07	2.57098e+06	1.48436e+06
1481	smpl_fng_21		2809	smpl_fng_21_spikes			1		level2	0.527234	2	Bawburgh7C	19.3	7.10905e+06	7.10905e+06	0.527234	1.24925e+07
121	smpl_fng_22		815	smpl_fng_22_spikes			0		level1	0.148466	1	Bawburgh8A	9.65	3.55453e+06	3.55453e+06	0.148466
477	smpl_fng_23		684	smpl_fng_23_spikes			0		level1	0.697368	1	Bawburgh8B	9.65	3.55453e+06	3.55453e+06	0.697368	8.26189e+06	8.26189e+06	#DIV/0!	#DIV/0!
44	smpl_fng_24		206	smpl_fng_24_spikes			0		level1	0.213592	1	Bawburgh8C	9.65	3.55453e+06	3.55453e+06	0.213592
44	smpl_fng_25		11981	smpl_fng_25_spikes			1		level8	0.00367248	8	Wytham1A	965	3.55453e+08	3.55453e+08	0.00367248	4.35087e+06
24	smpl_fng_26		8278	smpl_fng_26_spikes			1		level8	0.00289925	8	Wytham1B	965	3.55453e+08	3.55453e+08	0.00289925	3.43481e+06	5.32957e+06	2.53029e+06	1.46087e+06
80	smpl_fng_27		11554	smpl_fng_27_spikes			1		level8	0.00692401	8	Wytham1C	965	3.55453e+08	3.55453e+08	0.00692401	8.20304e+06
38	smpl_fng_28		11099	smpl_fng_28_spikes			1		level7	0.00342373	7	Wytham2A	482.5	1.77726e+08	1.77726e+08	0.00342373	2.02809e+06
12	smpl_fng_29		2111	smpl_fng_29_spikes			1		level7	0.00568451	7	Wytham2B	482.5	1.77726e+08	1.77726e+08	0.00568451	3.36729e+06	2.75099e+06	675935	390251
41	smpl_fng_30		8499	smpl_fng_30_spikes			1		level7	0.0048241	7	Wytham2C	482.5	1.77726e+08	1.77726e+08	0.0048241	2.85761e+06
42	smpl_fng_31		1441	smpl_fng_31_spikes			1		level6	0.0291464	6	Wytham3A	193	7.10905e+07	7.10905e+07	0.0291464	6.90609e+06
66	smpl_fng_32		4062	smpl_fng_32_spikes			1		level6	0.0162482	6	Wytham3B	193	7.10905e+07	7.10905e+07	0.0162482	3.84991e+06	4.42862e+06	2.24478e+06	1.29603e+06
97	smpl_fng_33		9085	smpl_fng_33_spikes			1		level6	0.0106769	6	Wytham3C	193	7.10905e+07	7.10905e+07	0.0106769	2.52984e+06
215	smpl_fng_34		6571	smpl_fng_34_spikes			1		level5	0.0327195	5	Wytham4A	144.75	5.33179e+07	5.33179e+07	0.0327195	5.81454e+06
195	smpl_fng_35		7326	smpl_fng_35_spikes			1		level5	0.0266175	5	Wytham4B	144.75	5.33179e+07	5.33179e+07	0.0266175	4.73016e+06	4.53812e+06	1.38249e+06	798179
102	smpl_fng_36		5905	smpl_fng_36_spikes			1		level5	0.0172735	5	Wytham4C	144.75	5.33179e+07	5.33179e+07	0.0172735	3.06965e+06
344	smpl_fng_37		3069	smpl_fng_37_spikes			1		level4	0.112089	4	Wytham5A	96.5	3.55453e+07	3.55453e+07	0.112089	1.32794e+07
233	smpl_fng_38		6767	smpl_fng_38_spikes			1		level4	0.0344318	4	Wytham5B	96.5	3.55453e+07	3.55453e+07	0.0344318	4.07922e+06	1.00062e+07	5.14224e+06	2.96888e+06
634	smpl_fng_39		5933	smpl_fng_39_spikes			1		level4	0.10686	4	Wytham5C	96.5	3.55453e+07	3.55453e+07	0.10686	1.26599e+07
594	smpl_fng_40		4335	smpl_fng_40_spikes			1		level3	0.137024	3	Wytham6A	48.25	1.77726e+07	1.77726e+07	0.137024	8.11679e+06
159	smpl_fng_41		1116	smpl_fng_41_spikes			0		level3	0.142473	3	Wytham6B	48.25	1.77726e+07	1.77726e+07	0.142473	8.43956e+06	1.05359e+07	3.91382e+06	2.25965e+06
264	smpl_fng_42		1039	smpl_fng_42_spikes			0		level3	0.25409	3	Wytham6C	48.25	1.77726e+07	1.77726e+07	0.25409	1.50513e+07
546	smpl_fng_43		935	smpl_fng_43_spikes			1		level2	0.583957	2	Wytham7A	19.3	7.10905e+06	7.10905e+06	0.583957	1.38366e+07
639	smpl_fng_44		1130	smpl_fng_44_spikes			1		level2	0.565487	2	Wytham7B	19.3	7.10905e+06	7.10905e+06	0.565487	1.33989e+07	1.36177e+07	309464	218824
132	smpl_fng_45		350	smpl_fng_45_spikes			0		level2	0.377143	2	Wytham7C	19.3	7.10905e+06	7.10905e+06	0.377143
116	smpl_fng_46		336	smpl_fng_46_spikes			0		level1	0.345238	1	Wytham8A	9.65	3.55453e+06	3.55453e+06	0.345238
792	smpl_fng_47		596	smpl_fng_47_spikes			1		level1	1.32886	1	Wytham8B	9.65	3.55453e+06	3.55453e+06	1.32886	1.57433e+07	1.74694e+07	2.44108e+06	1.72611e+06
512	smpl_fng_48		316	smpl_fng_48_spikes			0		level1	1.62025	1	Wytham8C	9.65	3.55453e+06	3.55453e+06	1.62025	1.91955e+07
[truncated: 12 more columns]

## Sheet: Fig.6 and Fig. 7
	Bawb8	Bawb8	Bawb8	Bawb7	Bawb7	Bawb7	Bawb6	Bawb6	Bawb6	Bawb5	Bawb5	Bawb5	Bawb4	Bawb4	Bawb4	Bawb3	Bawb3	Bawb3	Bawb2	Bawb2	Bawb2	Bawb1	Bawb1	Bawb1	Wyth8	Wyth8	Wyth8	Wyth7	Wyth7	Wyth7	Wyth6	Wyth6	Wyth6	Wyth5	Wyth5	Wyth5	Wyth4	Wyth4	Wyth4	Wyth3	Wyth3	Wyth3	Wyth2	Wyth2	Wyth2	Wyth1	Wyth1	Wyth1
16S	S001	S002	S003	S004	S005	S006	S007	S008	S009	S010	S011	S012	S013	S014	S015	S016	S017	S018	S019	S020	S021	S022	S023	S024	S025	S026	S027	S028	S029	S030	S031	S032	S033	S034	S035	S036	S037	S038	S039	S040	S041	S042	S043	S044	S045	S046	S047	S048
Acidobacteria	20.019	20.66	16.7224	20.6803	5.97358	7.53541	17.7629	18.5958	20.4175	19.5215	16.0036	20.7669	16.7602	17.1658	17.5951	10.7174	19.6895	17.8037	21.1148	7.1076	18.9676	10.5416	18.3535	15.1316	15.0763	7.57757	16.9126	5.28634	15.863	16.4188	17.8928	15.9384	16.6167	18.035	16.5609	15.0506	16.0258	16.5953	14.4121	6.65188	16.7539	16.29	15.8985	14.9492	14.515	14.7747	16.0851	34.4275
Actinobacteria	30.0602	29.0349	29.097	28.1407	9.305	9.34844	27.9296	33.5863	30.4631	25.7628	28.5435	25.5885	27.9392	34.6238	35.1903	11.6918	24.6732	28.081	29.3868	7.99605	25.9768	11.0251	31.0045	25.6579	22.4918	8.59189	20.4313	10.1636	21.5863	20.7891	20.8229	21.6396	23.3766	21.0184	21.9755	21.862	24.9566	21.9129	22.2032	8.20399	21.466	20.3405	22.6787	22.5085	22.4654	21.6801	21.4286	10.8887
Alphaproteobacteria	11.5933	12.1187	11.7057	11.4418	10.224	6.28895	12.251	11.907	10.9589	11.061	11.4032	10.3645	11.6248	11.9795	11.8036	10.7617	11.5196	12.1039	9.83278	7.00888	10.5375	5.89942	12.1979	13.1579	19.8201	9.66587	19.7503	8.46444	21.0906	16.2367	18.3292	20.3704	19.7802	17.878	19.5854	19.3635	16.1746	19.2719	19.7774	7.42794	20.0381	19.548	22.0107	19.8305	21.0066	20.6177	22.9553	7.92634
Betaproteobacteria	4.9414	4.04881	5.35117	3.74952	4.07812	2.54958	4.09912	3.8425	3.97913	4.92372	3.87211	4.40395	4.49141	4.74799	4.68836	3.67582	4.90196	5.23768	4.08027	3.15893	5.39901	3.2882	4.56949	4.60526	7.52454	3.34129	7.15096	2.67464	7.88644	7.10167	7.35661	6.65834	6.75991	6.50516	6.42978	6.78168	5.63136	6.38829	6.84932	3.65854	7.52023	6.48665	6.11222	6.98305	7.22101	7.14145	6.76118	2.64211
Deltaproteobacteria	3.07254	3.21686	4.68227	2.74449	2.6996	3.28612	2.91802	2.8463	3.78343	3.19001	2.46892	3.30296	3.05482	3.94449	4.46773	4.29584	4.33007	3.63116	2.27425	3.35637	3.10206	3.48162	2.98338	1.97368	4.96183	3.81862	5.33485	3.42983	5.54304	4.55235	4.73815	5.03537	4.2291	4.3293	4.20897	5.17549	3.54751	5.1035	4.82306	2.99335	5.04522	4.4027	4.80962	5.22034	4.95988	4.17077	5.50709	1.76141
Gammaproteobacteria	2.12227	2.13533	3.01003	1.6235	1.32108	1.41643	1.82955	2.46679	2.15264	2.42718	2.68206	2.01215	2.13012	2.48356	2.37176	1.28432	1.55229	2.42077	1.89521	0.444225	2.08383	1.16054	2.07704	3.28947	2.15376	1.37232	2.95119	3.05223	2.65886	1.91199	1.43392	1.60216	1.9314	1.88425	2.11506	1.72516	1.98462	2.14133	1.74087	1.33038	1.95145	1.46757	2.00401	2	2.18818	1.77061	2.29008	7.20576
Bacteroidetes	1.67881	1.10926	3.01003	1.08233	0.919012	1.01983	1.45901	2.32448	1.36986	1.83773	1.68739	1.74639	2.11361	2.77575	1.9305	0.841453	1.55229	1.47447	1.3155	0.987167	1.68127	0.676983	1.6994	5.26316	1.09051	1.61098	3.17821	0.723726	1.75755	1.76024	2.43142	1.9975	1.3986	1.74966	1.98816	2.05235	1.66212	1.89151	1.79795	0.886918	1.90386	1.35016	1.26921	2.16949	1.67761	2.04604	2.39913	1.1209
Chloroflexi	6.2401	6.71104	6.35452	8.23348	1.9529	2.71955	6.60028	7.16319	6.84932	6.86546	7.35346	7.78284	6.37384	5.77064	5.51572	2.17006	5.47386	6.36004	8.4058	1.08588	6.51196	2.22437	5.929	3.94737	3.78953	2.6253	3.97276	1.57332	3.83055	3.39909	5.29925	3.62047	4.662	5.29385	4.25127	5.47293	6.15232	4.06852	4.7089	1.44124	3.28415	5.16584	4.64262	4.10169	4.30343	4.30848	3.16249	2.48199
Firmicutes	0.665188	0.388242	0.668896	0.193274	0.402068	1.07649	0.463177	0.379507	0.391389	0.589459	0.568384	0.645406	0.577939	0.876552	0.827358	0.487157	1.22549	0.704225	0.490524	0.29615	0.710395	0.386847	0.641994	1.31579	1.14504	0.536993	1.92963	0.566394	0.811176	0.91047	0.872818	0.894715	0.865801	0.628084	0.676819	0.92207	0.967502	1.2848	0.742009	1.33038	1.14231	0.763135	0.835003	1.18644	0.948213	0.924651	0.87241	14.5717
Planctomycetes	0.950269	1.5807	1.33779	1.1983	0.689259	1.35977	1.59796	1.18596	1.63079	1.28294	1.66963	1.93622	1.76684	1.38787	1.82019	1.63862	1.30719	1.27641	1.80602	0.839092	1.53919	1.25725	1.5861	2.63158	2.18103	1.31265	2.61067	1.66772	2.2082	2.12443	2.43142	2.03912	1.7982	1.81696	2.07276	1.93337	1.46366	2.35546	2.14041	1.77384	1.57068	1.93719	2.13761	1.9322	2.18818	2.12473	1.79935	6.88551
Verrucomicrobia	3.73773	3.30006	4.68227	2.78315	2.52728	3.1728	3.42751	3.74763	4.24005	4.02219	3.32149	3.45482	4.06209	3.72535	2.59239	4.25155	4.65686	3.60915	3.99108	3.15893	4.52285	3.38491	3.70091	4.60526	9.86914	4.17661	8.28604	2.8005	9.68905	7.98179	10.4115	10.5909	9.55711	11.3504	10.3426	10.7674	8.0129	9.95717	11.4726	3.32594	7.9486	11.9166	9.28524	10.7119	8.75274	10.9581	7.85169	4.16333
Thaumarchaeota	10.1679	11.2313	8.69565	12.9107	1.66571	3.28612	15.7712	7.54269	9.84997	13.2108	16.3055	13.8193	14.9273	5.84368	6.17761	1.99291	10.2124	12.1479	11.1037	1.03653	14.35	3.09478	10.1964	12.5	4.58015	1.90931	3.51873	0.912524	2.79405	4.46131	3.2419	4.8273	4.4955	4.82279	4.48393	4.75907	8.9804	4.31834	4.88014	1.33038	5.99714	5.19519	4.07482	4.30508	4.52225	5.09542	3.48964	1.52122
other_phyla	2.97751	3.13367	1.67224	2.93777	1.72315	1.81303	3.01065	2.79886	2.80496	3.39806	3.07282	3.03721	2.64201	2.26443	3.97132	2.25864	2.94118	3.14701	2.78707	1.33268	3.10206	1.93424	3.70091	3.28947	3.2988	1.07399	2.38365	2.7061	2.74899	2.85281	2.80549	2.8298	2.7972	3.23015	3.08799	2.8257	2.80327	2.89079	2.65411	0.997783	3.47454	3.16994	3.10621	2.61017	2.99052	2.87232	4.08942	1.44115
unidentified	1.2987	0.970605	1.00334	0.927716	0.459506	1.24646	0.671607	0.901328	0.587084	1.10957	0.941385	0.949127	1.25495	1.24178	0.827358	0.575731	0.735294	1.16637	1.3155	0.789733	1.32607	1.16054	0.679758	1.31579	1.11778	1.37232	1.02157	0.818125	0.901307	1.09256	1.43392	1.20682	1.1655	0.807537	1.26904	0.862582	1.41404	0.785153	0.684932	0.776053	0.666349	0.997945	0.901804	0.644068	0.656455	0.885304	0.981461	1.52122
E.coli	0.475135	0.36051	2.00669	1.35292	56.0597	53.881	0.20843	0.711575	0.521853	0.797503	0.106572	0.189825	0.280713	1.16874	0.220629	43.357	5.22876	0.836268	0.200669	61.4018	0.189439	50.4836	0.679758	1.31579	0.899673	51.0143	0.567537	55.1605	0.630915	8.40668	0.498753	0.749064	0.566101	0.650516	0.951777	0.446163	0.22327	1.03498	1.11301	57.8714	1.23751	0.968594	0.233801	0.847458	1.60467	0.629549	0.327154	1.44115
18S
Ascomycota	51.3308	49.7326	45.4824	45.5379	46.4444	45.068	49.523	47.2408	49.8173	49.2862	51.1837	39.137	51.3608	49.9878	57.4717	50.0515	43.7888	49.9731	52.372	51.3431	46.0258	46.1538	44.5212	40.7216	76.3574	63.3937	65.4751	64.1604	63.1579	54.589	42.1955	56.4649	60.7004	61.6063	60.1899	60.2958	64.5437	52.4976	66.5187	55.6634	49.777	57.8271	17.2398	55.1579	56.3601	51.974	54.2594	66.833
Basidiomycota	12.6236	11.631	9.95406	9.34112	8.33333	12.585	10.2342	8.81898	10.9622	10.8007	9.22449	11.5064	10.9297	10.1442	9.0347	9.42327	8.38509	11.4125	8.83959	7.04511	10.2846	9.12088	8.46593	8.76289	6.80412	12.6787	6.0207	6.76692	7.32265	8.61931	4.28816	7.58595	5.54475	6.05415	7.92549	9.2719	5.83016	7.87704	5.86785	6.99838	7.19064	6.9704	1.81071	4.89474	6.45793	6.06644	7.16224	5.18234
Chytridiomycota	2.73764	2.40642	5.0536	3.41952	2.44444	2.72109	2.60191	3.14595	3.16687	2.97952	3.02041	2.57381	2.37318	2.34661	2.1642	2.3172	3.00207	1.71858	2.37201	2.81298	3.97422	2.52747	3.36235	6.70103	1.64948	2.57388	3.19849	2.63158	3.66133	4.94812	1.20069	3.17638	3.40467	3.01186	2.59313	2.61661	3.64385	3.41018	2.36686	3.9644	3.84615	2.90109	0.654291	4.13158	1.76125	3.97208	4.06945	3.07102
Mucoromycota	14.6768	16.8449	22.2052	14.6789	13.1111	15.1361	13.2697	18.3084	18.3922	15.8287	19.0204	19.9092	16.6776	14.6175	14.8403	14.4181	14.3892	12.8894	14.744	15.5347	14.6079	14.0659	16.3314	11.3402	5.7732	5.05243	7.90216	9.02256	7.55149	7.66161	7.89022	9.11809	9.53307	9.85701	9.09423	9.2719	8.11153	11.4793	8.62919	9.911	8.47269	10.553	1.97809	10.1842	9.58904	13.481	8.6815	7.44722
Alveolata	1.673	4.27807	1.83767	3.50292	3.55556	5.78231	2.60191	5.41516	2.19245	2.66915	3.42857	6.96442	2.65622	3.66659	1.85503	2.52317	5.7971	1.82599	4.11263	3.31982	7.62621	2.85714	3.0021	7.21649	2.19931	5.91039	3.01035	3.25815	5.94966	5.26736	2.74443	5.11958	4.47471	3.40736	4.78451	4.94881	3.80228	6.77233	3.15582	4.08576	15.7191	4.40031	0.973828	7.92105	5.47945	6.23495	5.61584	4.45298
Amoebozoa	1.97719	2.27273	1.22511	1.75146	1.55556	2.89116	1.56114	1.75348	1.21803	1.80012	1.46939	1.96821	2.17723	2.44439	2.06115	3.0896	2.27743	2.20193	1.91126	2.12874	1.47691	3.18681	2.37166	1.54639	0.412371	0.476644	0.56444	1.37845	0.457666	1.03751	1.02916	0.93423	0.583658	0.790995	0.913075	1.02389	0.760456	1.2488	0.739645	1.33495	0.613155	0.895639	0.152161	0.815789	0.587084	1.25181	0.81389	0.537428
Chlorophyta	1.21673	1.06952	1.53139	2.08507	2	1.02041	0.693842	1.65034	1.94884	1.30354	1.71429	1.96821	1.67646	2.05329	2.02679	2.21421	2.07039	2.55102	1.74061	1.64724	1.90655	2.52747	1.95137	3.60825	0.137457	0.285987	0.470367	0.250627	0.686499	0.399042	0.171527	0.411061	0.583658	0.243383	0.328707	0.170648	0.506971	0.288184	0.394477	0.606796	0.39019	0.603583	0.167377	0.684211	1.17417	0.192585	0.461205	0.460653
Streptophyta	1.36882	0.668449	0.459418	0.750626	10	1.19048	0.260191	0.206292	0.121803	0.682806	0.408163	0.832702	0.435445	1.02664	0.412229	0.978373	3.10559	0.993555	0.426621	0.684237	0.322234	2.30769	1.17082	1.54639	0.412371	0.762631	0.84666	1.25313	2.0595	3.83081	0.343053	0.784753	1.45914	2.34256	0.584368	0.853242	0.697085	0.768492	0.493097	0.687702	3.34448	0.525701	0.258673	1.07895	0.978474	0.625903	0.86815	1.11324
Cercozoa	8.44106	5.34759	7.35069	11.7598	8.66667	7.9932	8.5863	7.32336	6.33374	8.31782	6.28571	9.53823	6.57522	8.04204	6.01168	8.03296	11.8012	10.7948	7.49147	9.95945	8.21697	8.68132	11.7382	12.3711	1.64948	2.85987	5.17404	4.26065	3.20366	6.22506	5.31732	4.74589	4.28016	4.68512	4.82104	4.20933	4.24588	6.244	4.53649	7.56472	4.01338	5.68536	1.2325	6.10526	3.91389	6.59605	7.18937	4.64491
Stramenopiles_other	0.456274	0.26738	0.459418	0.417014	0.444444	0.340136	0.346921	0.361011	0.243605	0.434513	0.163265	0.1514	0.152406	0.464434	0.343525	0.411946	0.207039	0.241676	0.238908	0.380132	0.456498	0.32967	0.60042	0	0	0	0	0.250627	0	0.159617	0.171527	0.149477	0.194553	0.0912686	0.073046	0	0.095057	0.240154	0.0493097	0.121359	0.0557414	0.214174	0	0.0526316	0.195695	0.288878	0.298426	0.153551
Oomycota	1.44487	2.54011	2.45023	4.25354	2	2.72109	7.28534	2.88809	3.04507	2.85537	2.20408	2.64951	1.87241	1.90662	1.51151	2.62616	1.86335	2.49731	2.26962	2.66092	2.73899	3.84615	2.82198	1.54639	2.33677	4.19447	4.04516	4.01003	1.60183	3.35196	2.91595	5.71749	3.59922	4.19836	4.78451	3.41297	3.86565	4.22671	4.28994	4.53074	3.28874	4.57555	0.943396	4.94737	4.89237	3.5869	6.07705	3.07102
Fungi_other	0.988593	0.935829	1.07198	1.25104	0.444444	1.36054	0.867303	0.979887	1.33983	0.744879	0.816327	1.1355	0.95798	0.782205	0.927516	0.823893	1.13872	0.778733	0.972696	0.861632	0.644468	0.989011	1.2909	1.54639	1.85567	1.3346	2.16369	2.13033	3.20366	2.63368	2.05832	3.58744	4.57198	3.01186	3.10446	3.12856	2.59823	3.89049	2.36686	3.51942	2.34114	3.66044	0.623859	2.84211	4.89237	3.44247	3.36408	2.30326
Metazoa	0	0.668449	0	0	0	0	0.867303	0	0	0	0.0816327	0	0	0	0	0	0	0	0.56314	0.0253421	0.0268528	0	0	0	0.137457	0.190658	0.0940734	0	0	0.159617	28.8165	1.27055	0.194553	0.0608458	0	0.113766	0.380228	0.240154	0.0986193	0.202265	0.0557414	0.350467	73.7371	0.210526	1.95695	0.144439	0.244167	0.115163
unidentified	1.06464	1.3369	0.918836	1.25104	1	1.19048	1.30095	1.9082	1.21803	2.29671	0.979592	1.6654	2.15545	2.51772	1.33975	3.0896	2.17391	2.12137	1.94539	1.59655	1.69173	3.40659	2.37166	3.09278	0.274914	0.285987	1.03481	0.626566	1.14416	1.11732	0.857633	0.93423	0.875486	0.63888	0.803506	0.682594	0.918885	0.816523	0.493097	0.809061	0.891862	0.837227	0.228241	0.973684	1.76125	2.14251	0.895279	0.614203
ITS
Ceratocystis	13.3333	21.0526	10.7143	8.57143	7.89474	8.69565	25.3165	16.895	31.1688	18.7879	19.697	22.3529	22.4359	13.6364	21.8182	19.9488	21.875	16.8421	13.4822	23.5974	25.2303	20.9524	19.1398	14.2857	11.1111	8.33333	17.8571	17.0732	10	3.125	10.5263	17.7778	22.093	12.973	10.7784	11.9658	9.83607	22.3404	10.3512	13.6069	7.14286	19.9134	11.3636	11.501	26.2136	15.3061	11.2462	5.88235
Pleosporales	6.66667	0	7.14286	5.71429	7.89474	8.69565	8.86076	9.13242	6.49351	7.87879	5.30303	10.5882	6.41026	7.85124	9.09091	7.16113	6.25	6.66667	9.18114	9.24092	5.74061	8.57143	8.3871	22.8571	2.77778	8.33333	3.57143	12.1951	0	6.25	7.89474	17.7778	8.13953	9.18919	10.7784	2.5641	3.27869	9.04255	5.36044	8.20734	6.34921	12.987	4.54545	7.9922	8.73786	12.2449	6.68693	2.40642
Wickerhamomyces	0	0	0	0	0	0	1.26582	0	0	0.606061	0.757576	0	0	0.413223	16.3636	0.767263	0	0.701754	0.248139	0.165017	0.283487	0	0.430108	0	2.77778	0	0	2.43902	10	3.125	10.5263	6.66667	3.48837	5.40541	2.39521	1.7094	0	4.25532	1.66359	3.45572	3.1746	2.1645	2.5	12.4756	1.94175	2.04082	1.51976	2.94118
Aspergillus	26.6667	10.5263	0	11.4286	2.63158	0	7.59494	10.9589	7.79221	9.69697	7.57576	12.9412	11.5385	13.2231	5.45455	10.2302	3.125	9.47368	8.68486	9.90099	14.1035	14.2857	12.4731	11.4286	2.77778	8.33333	1.78571	2.43902	0	3.125	0	11.1111	6.97674	4.32432	3.59281	2.5641	0.819672	6.38298	2.40296	3.88769	1.5873	5.19481	4.09091	5.65302	9.70874	6.12245	2.58359	0.802139
Thelebolus	6.66667	21.0526	21.4286	22.8571	18.4211	26.087	17.7215	18.7215	14.2857	17.5758	19.697	16.4706	23.0769	25.2066	18.1818	18.4143	9.375	14.386	18.445	12.0462	15.0957	20.9524	12.043	14.2857	0	8.33333	1.78571	0	0	3.125	2.63158	4.44444	1.16279	1.08108	0	2.5641	1.22951	1.06383	1.66359	2.15983	0.793651	3.4632	2.95455	1.94932	0.970874	2.04082	1.06383	1.06952
Exophiala	13.3333	0	0	2.85714	5.26316	0	7.59494	9.13242	6.49351	9.09091	5.30303	3.52941	5.12821	4.13223	0	7.92839	9.375	8.07018	6.28619	7.59076	6.44933	4.7619	8.8172	0	33.3333	4.16667	3.57143	9.7561	20	3.125	5.26316	0	6.97674	7.02703	4.79042	3.4188	4.09836	5.31915	3.32717	4.9676	3.1746	3.0303	2.5	5.45809	4.85437	7.14286	3.34347	3.20856
other	26.6667	26.3158	42.8571	34.2857	39.4737	39.1304	22.7848	22.8311	23.3766	27.8788	30.303	23.5294	20.5128	21.4876	16.3636	21.4834	40.625	27.7193	26.9644	30.033	23.5294	19.0476	27.0968	14.2857	30.5556	29.1667	53.5714	29.2683	30	28.125	23.6842	20	18.6047	37.8378	47.9042	52.9915	57.377	22.8723	29.5749	20.7343	22.2222	29.8701	21.3636	25.1462	19.4175	24.4898	17.0213	54.5455
unidentified	6.66667	21.0526	17.8571	14.2857	18.4211	17.3913	8.86076	12.3288	10.3896	8.48485	11.3636	10.5882	10.8974	14.0496	12.7273	14.0665	9.375	16.1404	16.708	7.42574	9.56768	11.4286	11.6129	22.8571	16.6667	33.3333	17.8571	26.8293	30	50	39.4737	22.2222	32.5581	22.1622	19.7605	22.2222	23.3607	28.7234	45.6562	42.9806	55.5556	23.3766	50.6818	29.8246	28.1553	30.6122	56.535	29.1444
data cleaned for plotting
	Bawb8	Bawb8	Bawb8	Bawb7	Bawb7	Bawb7	Bawb6	Bawb6	Bawb6	Bawb5	Bawb5	Bawb5	Bawb4	Bawb4	Bawb4	Bawb3	Bawb3	Bawb3	Bawb2	Bawb2	Bawb2	Bawb1	Bawb1	Bawb1	Wyth8	Wyth8	Wyth8	Wyth7	Wyth7	Wyth7	Wyth6	Wyth6	Wyth6	Wyth5	Wyth5	Wyth5	Wyth4	Wyth4	Wyth4	Wyth3	Wyth3	Wyth3	Wyth2	Wyth2	Wyth2	Wyth1	Wyth1	Wyth1
16S	S001	S002	S003	S004	S005	S006	S007	S008	S009	S010	S011	S012	S013	S014	S015	S016	S017	S018	S019	S020	S021	S022	S023	S024	S025	S026	S027	S028	S029	S030	S031	S032	S033	S034	S035	S036	S037	S038	S039	S040	S041	S042	S043	S044	S045	S046	S047	S048
Acidobacteria	20.019	20.66	16.7224	20.6803			17.7629	18.5958	20.4175	19.5215	16.0036	20.7669	16.7602	17.1658	17.5951	10.7174	19.6895	17.8037	21.1148	7.1076	18.9676	10.5416	18.3535	15.1316	15.0763		16.9126		15.863		17.8928	15.9384	16.6167	18.035	16.5609	15.0506	16.0258	16.5953	14.4121	6.65188		16.29	15.8985	14.9492	14.515	14.7747	16.0851	34.4275
Actinobacteria	30.0602	29.0349	29.097	28.1407			27.9296	33.5863	30.4631	25.7628	28.5435	25.5885	27.9392	34.6238	35.1903	11.6918	24.6732	28.081	29.3868	7.99605	25.9768	11.0251	31.0045	25.6579	22.4918		20.4313		21.5863		20.8229	21.6396	23.3766	21.0184	21.9755	21.862	24.9566	21.9129	22.2032	8.20399		20.3405	22.6787	22.5085	22.4654	21.6801	21.4286	10.8887
Alphaproteobacteria	11.5933	12.1187	11.7057	11.4418			12.251	11.907	10.9589	11.061	11.4032	10.3645	11.6248	11.9795	11.8036	10.7617	11.5196	12.1039	9.83278	7.00888	10.5375	5.89942	12.1979	13.1579	19.8201		19.7503		21.0906		18.3292	20.3704	19.7802	17.878	19.5854	19.3635	16.1746	19.2719	19.7774	7.42794		19.548	22.0107	19.8305	21.0066	20.6177	22.9553	7.92634
Betaproteobacteria	4.9414	4.04881	5.35117	3.74952			4.09912	3.8425	3.97913	4.92372	3.87211	4.40395	4.49141	4.74799	4.68836	3.67582	4.90196	5.23768	4.08027	3.15893	5.39901	3.2882	4.56949	4.60526	7.52454		7.15096		7.88644		7.35661	6.65834	6.75991	6.50516	6.42978	6.78168	5.63136	6.38829	6.84932	3.65854		6.48665	6.11222	6.98305	7.22101	7.14145	6.76118	2.64211
Deltaproteobacteria	3.07254	3.21686	4.68227	2.74449			2.91802	2.8463	3.78343	3.19001	2.46892	3.30296	3.05482	3.94449	4.46773	4.29584	4.33007	3.63116	2.27425	3.35637	3.10206	3.48162	2.98338	1.97368	4.96183		5.33485		5.54304		4.73815	5.03537	4.2291	4.3293	4.20897	5.17549	3.54751	5.1035	4.82306	2.99335		4.4027	4.80962	5.22034	4.95988	4.17077	5.50709	1.76141
Gammaproteobacteria	2.12227	2.13533	3.01003	1.6235			1.82955	2.46679	2.15264	2.42718	2.68206	2.01215	2.13012	2.48356	2.37176	1.28432	1.55229	2.42077	1.89521	0.444225	2.08383	1.16054	2.07704	3.28947	2.15376		2.95119		2.65886		1.43392	1.60216	1.9314	1.88425	2.11506	1.72516	1.98462	2.14133	1.74087	1.33038		1.46757	2.00401	2	2.18818	1.77061	2.29008	7.20576
Bacteroidetes	1.67881	1.10926	3.01003	1.08233			1.45901	2.32448	1.36986	1.83773	1.68739	1.74639	2.11361	2.77575	1.9305	0.841453	1.55229	1.47447	1.3155	0.987167	1.68127	0.676983	1.6994	5.26316	1.09051		3.17821		1.75755		2.43142	1.9975	1.3986	1.74966	1.98816	2.05235	1.66212	1.89151	1.79795	0.886918		1.35016	1.26921	2.16949	1.67761	2.04604	2.39913	1.1209
Chloroflexi	6.2401	6.71104	6.35452	8.23348			6.60028	7.16319	6.84932	6.86546	7.35346	7.78284	6.37384	5.77064	5.51572	2.17006	5.47386	6.36004	8.4058	1.08588	6.51196	2.22437	5.929	3.94737	3.78953		3.97276		3.83055		5.29925	3.62047	4.662	5.29385	4.25127	5.47293	6.15232	4.06852	4.7089	1.44124		5.16584	4.64262	4.10169	4.30343	4.30848	3.16249	2.48199
Firmicutes	0.665188	0.388242	0.668896	0.193274			0.463177	0.379507	0.391389	0.589459	0.568384	0.645406	0.577939	0.876552	0.827358	0.487157	1.22549	0.704225	0.490524	0.29615	0.710395	0.386847	0.641994	1.31579	1.14504		1.92963		0.811176		0.872818	0.894715	0.865801	0.628084	0.676819	0.92207	0.967502	1.2848	0.742009	1.33038		0.763135	0.835003	1.18644	0.948213	0.924651	0.87241	14.5717
Planctomycetes	0.950269	1.5807	1.33779	1.1983			1.59796	1.18596	1.63079	1.28294	1.66963	1.93622	1.76684	1.38787	1.82019	1.63862	1.30719	1.27641	1.80602	0.839092	1.53919	1.25725	1.5861	2.63158	2.18103		2.61067		2.2082		2.43142	2.03912	1.7982	1.81696	2.07276	1.93337	1.46366	2.35546	2.14041	1.77384		1.93719	2.13761	1.9322	2.18818	2.12473	1.79935	6.88551
Verrucomicrobia	3.73773	3.30006	4.68227	2.78315			3.42751	3.74763	4.24005	4.02219	3.32149	3.45482	4.06209	3.72535	2.59239	4.25155	4.65686	3.60915	3.99108	3.15893	4.52285	3.38491	3.70091	4.60526	9.86914		8.28604		9.68905		10.4115	10.5909	9.55711	11.3504	10.3426	10.7674	8.0129	9.95717	11.4726	3.32594		11.9166	9.28524	10.7119	8.75274	10.9581	7.85169	4.16333
Thaumarchaeota	10.1679	11.2313	8.69565	12.9107			15.7712	7.54269	9.84997	13.2108	16.3055	13.8193	14.9273	5.84368	6.17761	1.99291	10.2124	12.1479	11.1037	1.03653	14.35	3.09478	10.1964	12.5	4.58015		3.51873		2.79405		3.2419	4.8273	4.4955	4.82279	4.48393	4.75907	8.9804	4.31834	4.88014	1.33038		5.19519	4.07482	4.30508	4.52225	5.09542	3.48964	1.52122
other_phyla	2.97751	3.13367	1.67224	2.93777			3.01065	2.79886	2.80496	3.39806	3.07282	3.03721	2.64201	2.26443	3.97132	2.25864	2.94118	3.14701	2.78707	1.33268	3.10206	1.93424	3.70091	3.28947	3.2988		2.38365		2.74899		2.80549	2.8298	2.7972	3.23015	3.08799	2.8257	2.80327	2.89079	2.65411	0.997783		3.16994	3.10621	2.61017	2.99052	2.87232	4.08942	1.44115
unidentified	1.2987	0.970605	1.00334	0.927716			0.671607	0.901328	0.587084	1.10957	0.941385	0.949127	1.25495	1.24178	0.827358	0.575731	0.735294	1.16637	1.3155	0.789733	1.32607	1.16054	0.679758	1.31579	1.11778		1.02157		0.901307		1.43392	1.20682	1.1655	0.807537	1.26904	0.862582	1.41404	0.785153	0.684932	0.776053		0.997945	0.901804	0.644068	0.656455	0.885304	0.981461	1.52122
E.coli	0.475135	0.36051	2.00669	1.35292			0.20843	0.711575	0.521853	0.797503	0.106572	0.189825	0.280713	1.16874	0.220629	43.357	5.22876	0.836268	0.200669	61.4018	0.189439	50.4836	0.679758	1.31579	0.899673		0.567537		0.630915		0.498753	0.749064	0.566101	0.650516	0.951777	0.446163	0.22327	1.03498	1.11301	57.8714		0.968594	0.233801	0.847458	1.60467	0.629549	0.327154	1.44115
18S
Ascomycota	51.3308	49.7326	45.4824	45.5379	46.4444	45.068	49.523	47.2408	49.8173	49.2862	51.1837	39.137	51.3608	49.9878	57.4717	50.0515	43.7888	49.9731	52.372	51.3431	46.0258	46.1538	44.5212	40.7216	76.3574	63.3937	65.4751	64.1604	63.1579	54.589		56.4649	60.7004	61.6063	60.1899	60.2958	64.5437	52.4976	66.5187	55.6634	49.777	57.8271		55.1579	56.3601	51.974	54.2594	66.833
Basidiomycota	12.6236	11.631	9.95406	9.34112	8.33333	12.585	10.2342	8.81898	10.9622	10.8007	9.22449	11.5064	10.9297	10.1442	9.0347	9.42327	8.38509	11.4125	8.83959	7.04511	10.2846	9.12088	8.46593	8.76289	6.80412	12.6787	6.0207	6.76692	7.32265	8.61931		7.58595	5.54475	6.05415	7.92549	9.2719	5.83016	7.87704	5.86785	6.99838	7.19064	6.9704		4.89474	6.45793	6.06644	7.16224	5.18234
Chytridiomycota	2.73764	2.40642	5.0536	3.41952	2.44444	2.72109	2.60191	3.14595	3.16687	2.97952	3.02041	2.57381	2.37318	2.34661	2.1642	2.3172	3.00207	1.71858	2.37201	2.81298	3.97422	2.52747	3.36235	6.70103	1.64948	2.57388	3.19849	2.63158	3.66133	4.94812		3.17638	3.40467	3.01186	2.59313	2.61661	3.64385	3.41018	2.36686	3.9644	3.84615	2.90109		4.13158	1.76125	3.97208	4.06945	3.07102
Mucoromycota	14.6768	16.8449	22.2052	14.6789	13.1111	15.1361	13.2697	18.3084	18.3922	15.8287	19.0204	19.9092	16.6776	14.6175	14.8403	14.4181	14.3892	12.8894	14.744	15.5347	14.6079	14.0659	16.3314	11.3402	5.7732	5.05243	7.90216	9.02256	7.55149	7.66161		9.11809	9.53307	9.85701	9.09423	9.2719	8.11153	11.4793	8.62919	9.911	8.47269	10.553		10.1842	9.58904	13.481	8.6815	7.44722
Alveolata	1.673	4.27807	1.83767	3.50292	3.55556	5.78231	2.60191	5.41516	2.19245	2.66915	3.42857	6.96442	2.65622	3.66659	1.85503	2.52317	5.7971	1.82599	4.11263	3.31982	7.62621	2.85714	3.0021	7.21649	2.19931	5.91039	3.01035	3.25815	5.94966	5.26736		5.11958	4.47471	3.40736	4.78451	4.94881	3.80228	6.77233	3.15582	4.08576	15.7191	4.40031		7.92105	5.47945	6.23495	5.61584	4.45298
Amoebozoa	1.97719	2.27273	1.22511	1.75146	1.55556	2.89116	1.56114	1.75348	1.21803	1.80012	1.46939	1.96821	2.17723	2.44439	2.06115	3.0896	2.27743	2.20193	1.91126	2.12874	1.47691	3.18681	2.37166	1.54639	0.412371	0.476644	0.56444	1.37845	0.457666	1.03751		0.93423	0.583658	0.790995	0.913075	1.02389	0.760456	1.2488	0.739645	1.33495	0.613155	0.895639		0.815789	0.587084	1.25181	0.81389	0.537428
Chlorophyta	1.21673	1.06952	1.53139	2.08507	2	1.02041	0.693842	1.65034	1.94884	1.30354	1.71429	1.96821	1.67646	2.05329	2.02679	2.21421	2.07039	2.55102	1.74061	1.64724	1.90655	2.52747	1.95137	3.60825	0.137457	0.285987	0.470367	0.250627	0.686499	0.399042		0.411061	0.583658	0.243383	0.328707	0.170648	0.506971	0.288184	0.394477	0.606796	0.39019	0.603583		0.684211	1.17417	0.192585	0.461205	0.460653
Streptophyta	1.36882	0.668449	0.459418	0.750626	10	1.19048	0.260191	0.206292	0.121803	0.682806	0.408163	0.832702	0.435445	1.02664	0.412229	0.978373	3.10559	0.993555	0.426621	0.684237	0.322234	2.30769	1.17082	1.54639	0.412371	0.762631	0.84666	1.25313	2.0595	3.83081		0.784753	1.45914	2.34256	0.584368	0.853242	0.697085	0.768492	0.493097	0.687702	3.34448	0.525701		1.07895	0.978474	0.625903	0.86815	1.11324
Cercozoa	8.44106	5.34759	7.35069	11.7598	8.66667	7.9932	8.5863	7.32336	6.33374	8.31782	6.28571	9.53823	6.57522	8.04204	6.01168	8.03296	11.8012	10.7948	7.49147	9.95945	8.21697	8.68132	11.7382	12.3711	1.64948	2.85987	5.17404	4.26065	3.20366	6.22506		4.74589	4.28016	4.68512	4.82104	4.20933	4.24588	6.244	4.53649	7.56472	4.01338	5.68536		6.10526	3.91389	6.59605	7.18937	4.64491
Stramenopiles_other	0.456274	0.26738	0.459418	0.417014	0.444444	0.340136	0.346921	0.361011	0.243605	0.434513	0.163265	0.1514	0.152406	0.464434	0.343525	0.411946	0.207039	0.241676	0.238908	0.380132	0.456498	0.32967	0.60042	0	0	0	0	0.250627	0	0.159617		0.149477	0.194553	0.0912686	0.073046	0	0.095057	0.240154	0.0493097	0.121359	0.0557414	0.214174		0.0526316	0.195695	0.288878	0.298426	0.153551
Oomycota	1.44487	2.54011	2.45023	4.25354	2	2.72109	7.28534	2.88809	3.04507	2.85537	2.20408	2.64951	1.87241	1.90662	1.51151	2.62616	1.86335	2.49731	2.26962	2.66092	2.73899	3.84615	2.82198	1.54639	2.33677	4.19447	4.04516	4.01003	1.60183	3.35196		5.71749	3.59922	4.19836	4.78451	3.41297	3.86565	4.22671	4.28994	4.53074	3.28874	4.57555		4.94737	4.89237	3.5869	6.07705	3.07102
Fungi_other	0.988593	0.935829	1.07198	1.25104	0.444444	1.36054	0.867303	0.979887	1.33983	0.744879	0.816327	1.1355	0.95798	0.782205	0.927516	0.823893	1.13872	0.778733	0.972696	0.861632	0.644468	0.989011	1.2909	1.54639	1.85567	1.3346	2.16369	2.13033	3.20366	2.63368		3.58744	4.57198	3.01186	3.10446	3.12856	2.59823	3.89049	2.36686	3.51942	2.34114	3.66044		2.84211	4.89237	3.44247	3.36408	2.30326
Metazoa	0	0.668449	0	0	0	0	0.867303	0	0	0	0.0816327	0	0	0	0	0	0	0	0.56314	0.0253421	0.0268528	0	0	0	0.137457	0.190658	0.0940734	0	0	0.159617		1.27055	0.194553	0.0608458	0	0.113766	0.380228	0.240154	0.0986193	0.202265	0.0557414	0.350467		0.210526	1.95695	0.144439	0.244167	0.115163
unidentified	1.06464	1.3369	0.918836	1.25104	1	1.19048	1.30095	1.9082	1.21803	2.29671	0.979592	1.6654	2.15545	2.51772	1.33975	3.0896	2.17391	2.12137	1.94539	1.59655	1.69173	3.40659	2.37166	3.09278	0.274914	0.285987	1.03481	0.626566	1.14416	1.11732		0.93423	0.875486	0.63888	0.803506	0.682594	0.918885	0.816523	0.493097	0.809061	0.891862	0.837227		0.973684	1.76125	2.14251	0.895279	0.614203
ITS
Ceratocystis	13.3333	21.0526	10.7143	8.57143	7.89474	8.69565	25.3165	16.895	31.1688	18.7879	19.697	22.3529	22.4359	13.6364		19.9488	21.875	16.8421	13.4822	23.5974	25.2303		19.1398		11.1111	8.33333	17.8571	17.0732	10	3.125	10.5263	17.7778	22.093	12.973	10.7784	11.9658	9.83607	22.3404	10.3512	13.6069	7.14286	19.9134	11.3636	11.501			11.2462	5.88235
Pleosporales	6.66667	0	7.14286	5.71429	7.89474	8.69565	8.86076	9.13242	6.49351	7.87879	5.30303	10.5882	6.41026	7.85124		7.16113	6.25	6.66667	9.18114	9.24092	5.74061		8.3871		2.77778	8.33333	3.57143	12.1951	0	6.25	7.89474	17.7778	8.13953	9.18919	10.7784	2.5641	3.27869	9.04255	5.36044	8.20734	6.34921	12.987	4.54545	7.9922			6.68693	2.40642
Wickerhamomyces	0	0	0	0	0	0	1.26582	0	0	0.606061	0.757576	0	0	0.413223		0.767263	0	0.701754	0.248139	0.165017	0.283487		0.430108		2.77778	0	0	2.43902	10	3.125	10.5263	6.66667	3.48837	5.40541	2.39521	1.7094	0	4.25532	1.66359	3.45572	3.1746	2.1645	2.5	12.4756			1.51976	2.94118
Aspergillus	26.6667	10.5263	0	11.4286	2.63158	0	7.59494	10.9589	7.79221	9.69697	7.57576	12.9412	11.5385	13.2231		10.2302	3.125	9.47368	8.68486	9.90099	14.1035		12.4731		2.77778	8.33333	1.78571	2.43902	0	3.125	0	11.1111	6.97674	4.32432	3.59281	2.5641	0.819672	6.38298	2.40296	3.88769	1.5873	5.19481	4.09091	5.65302			2.58359	0.802139
Thelebolus	6.66667	21.0526	21.4286	22.8571	18.4211	26.087	17.7215	18.7215	14.2857	17.5758	19.697	16.4706	23.0769	25.2066		18.4143	9.375	14.386	18.445	12.0462	15.0957		12.043		0	8.33333	1.78571	0	0	3.125	2.63158	4.44444	1.16279	1.08108	0	2.5641	1.22951	1.06383	1.66359	2.15983	0.793651	3.4632	2.95455	1.94932			1.06383	1.06952
Exophiala	13.3333	0	0	2.85714	5.26316	0	7.59494	9.13242	6.49351	9.09091	5.30303	3.52941	5.12821	4.13223		7.92839	9.375	8.07018	6.28619	7.59076	6.44933		8.8172		33.3333	4.16667	3.57143	9.7561	20	3.125	5.26316	0	6.97674	7.02703	4.79042	3.4188	4.09836	5.31915	3.32717	4.9676	3.1746	3.0303	2.5	5.45809			3.34347	3.20856
other	26.6667	26.3158	42.8571	34.2857	39.4737	39.1304	22.7848	22.8311	23.3766	27.8788	30.303	23.5294	20.5128	21.4876		21.4834	40.625	27.7193	26.9644	30.033	23.5294		27.0968		30.5556	29.1667	53.5714	29.2683	30	28.125	23.6842	20	18.6047	37.8378	47.9042	52.9915	57.377	22.8723	29.5749	20.7343	22.2222	29.8701	21.3636	25.1462			17.0213	54.5455
unidentified	6.66667	21.0526	17.8571	14.2857	18.4211	17.3913	8.86076	12.3288	10.3896	8.48485	11.3636	10.5882	10.8974	14.0496		14.0665	9.375	16.1404	16.708	7.42574	9.56768		11.6129		16.6667	33.3333	17.8571	26.8293	30	50	39.4737	22.2222	32.5581	22.1622	19.7605	22.2222	23.3607	28.7234	45.6562	42.9806	55.5556	23.3766	50.6818	29.8246			56.535	29.1444
quantitative correction		environmental 16S abundance in 1g of Bawburgh soil	environmental 16S abundance in 1g of Wytham soil	environmental 18S abundance in 1g of Bawburgh soil	environmental 18S abundance in 1g of Wytham soil	environmental ITS abundance in 1g of Bawburgh soil	environmental ITS abundance in 1g of Wytham soil
		1.75559e+09	2.47294e+09	1.65563e+08	2.31891e+08	9.75067e+06	1.55436e+07
absolute values values	Bawb8	Bawb8	Bawb8	Bawb7	Bawb7	Bawb7	Bawb6	Bawb6	Bawb6	Bawb5	Bawb5	Bawb5	Bawb4	Bawb4	Bawb4	Bawb3	Bawb3	Bawb3	Bawb2	Bawb2	Bawb2	Bawb1	Bawb1	Bawb1	Wyth8	Wyth8	Wyth8	Wyth7	Wyth7	Wyth7	Wyth6	Wyth6	Wyth6	Wyth5	Wyth5	Wyth5	Wyth4	Wyth4	Wyth4	Wyth3	Wyth3	Wyth3	Wyth2	Wyth2	Wyth2	Wyth1	Wyth1	Wyth1
16S	S001	S002	S003	S004	S005	S006	S007	S008	S009	S010	S011	S012	S013	S014	S015	S016	S017	S018	S019	S020	S021	S022	S023	S024	S025	S026	S027	S028	S029	S030	S031	S032	S033	S034	S035	S036	S037	S038	S039	S040	S041	S042	S043	S044	S045	S046	S047	S048
Acidobacteria	3.51453e+08	3.62706e+08		3.63063e+08			3.11844e+08	3.26467e+08	3.58448e+08	3.42718e+08	2.80957e+08	3.64582e+08	2.94242e+08	3.01362e+08	3.08899e+08		3.45669e+08		3.70691e+08				3.22213e+08		3.72829e+08		4.18239e+08		3.92283e+08		4.42478e+08	3.94148e+08	4.10922e+08	4.45995e+08	4.09542e+08	3.72192e+08	3.96309e+08	4.10392e+08	3.56403e+08				3.9316e+08	3.69684e+08	3.58946e+08	3.65371e+08	3.97774e+08	8.51373e+08
Actinobacteria	5.27735e+08	5.09736e+08		4.94037e+08			4.9033e+08	5.8964e+08	5.34809e+08	4.52291e+08	5.01108e+08	4.4923e+08	4.905e+08	6.07854e+08	6.17799e+08		4.33161e+08		5.15914e+08				5.44314e+08		5.5621e+08		5.05255e+08		5.33817e+08		5.14939e+08	5.35135e+08	5.7809e+08	5.19773e+08	5.4344e+08	5.40634e+08	6.17162e+08	5.41894e+08	5.49072e+08				5.60831e+08	5.56621e+08	5.55555e+08	5.36136e+08	5.29916e+08	2.69271e+08
Alphaproteobacteria	2.03531e+08	2.12755e+08		2.00872e+08			2.15079e+08	2.09039e+08	1.92394e+08	1.94187e+08	2.00194e+08	1.81958e+08	2.04085e+08	2.10312e+08	2.07224e+08		2.02238e+08		1.72624e+08				2.14145e+08		4.90139e+08		4.88413e+08		5.21558e+08		4.5327e+08	5.03747e+08	4.89153e+08	4.42112e+08	4.84337e+08	4.78847e+08	3.9999e+08	4.76584e+08	4.89083e+08				5.44311e+08	4.90397e+08	5.1948e+08	5.09865e+08	5.67671e+08	1.96014e+08
Betaproteobacteria	8.67509e+07	7.10806e+07		6.58263e+07			7.19639e+07	6.74588e+07	6.98573e+07	8.64405e+07	6.79786e+07	7.73155e+07	7.8851e+07	8.33555e+07	8.23086e+07		8.60585e+07		7.16329e+07				8.02216e+07		1.86077e+08		1.76839e+08		1.95027e+08		1.81925e+08	1.64657e+08	1.67169e+08	1.60869e+08	1.59005e+08	1.67707e+08	1.3926e+08	1.57979e+08	1.6938e+08				1.51152e+08	1.72687e+08	1.78571e+08	1.76604e+08	1.672e+08	6.53379e+07
Deltaproteobacteria	5.39413e+07	5.6475e+07		4.81821e+07			5.12286e+07	4.99695e+07	6.64217e+07	5.60037e+07	4.33442e+07	5.79866e+07	5.36303e+07	6.92492e+07	7.84353e+07		7.60184e+07		3.99266e+07				5.23761e+07		1.22703e+08		1.31928e+08		1.37076e+08		1.17172e+08	1.24522e+08	1.04583e+08	1.07061e+08	1.04085e+08	1.27987e+08	8.77278e+07	1.26207e+08	1.19271e+08				1.18939e+08	1.29096e+08	1.22655e+08	1.03141e+08	1.36187e+08	4.35586e+07
Gammaproteobacteria	3.72584e+07	3.74877e+07		2.85021e+07			3.21195e+07	4.33069e+07	3.77917e+07	4.26115e+07	4.70861e+07	3.53252e+07	3.73962e+07	4.36013e+07	4.16385e+07		2.72519e+07		3.32721e+07				3.64644e+07		5.32613e+07		7.29813e+07		6.57519e+07		3.54599e+07	3.96206e+07	4.77624e+07	4.65965e+07	5.23042e+07	4.26623e+07	4.90785e+07	5.29538e+07	4.30506e+07				4.95579e+07	4.94588e+07	5.41125e+07	4.37861e+07	5.66323e+07	1.78194e+08
Bacteroidetes	2.94731e+07	1.94741e+07		1.90014e+07			2.56143e+07	4.08084e+07	2.40492e+07	3.2263e+07	2.96237e+07	3.06596e+07	3.71064e+07	4.87309e+07	3.38918e+07		2.72519e+07		2.30948e+07				2.98345e+07		2.69677e+07		7.85952e+07		4.34631e+07		6.01276e+07	4.93971e+07	3.45866e+07	4.32682e+07	4.91659e+07	5.07534e+07	4.11032e+07	4.67758e+07	4.44621e+07				3.13867e+07	5.36503e+07	4.14863e+07	5.05973e+07	5.9329e+07	2.77191e+07
Chloroflexi	1.09551e+08	1.17819e+08		1.44546e+08			1.15874e+08	1.25757e+08	1.20246e+08	1.2053e+08	1.29097e+08	1.36635e+08	1.11899e+08	1.01309e+08	9.68337e+07		9.60987e+07		1.47572e+08				1.04089e+08		9.37129e+07		9.8244e+07		9.47274e+07		1.31047e+08	8.95322e+07	1.15289e+08	1.30914e+08	1.05131e+08	1.35342e+08	1.52143e+08	1.00612e+08	1.16448e+08				1.14809e+08	1.01433e+08	1.06421e+08	1.06546e+08	7.82064e+07	6.13781e+07
Firmicutes	1.1678e+07	6.81595e+06		3.39311e+06			8.13152e+06	6.6626e+06	6.87121e+06	1.03485e+07	9.97851e+06	1.13307e+07	1.01463e+07	1.53887e+07	1.45251e+07		2.15146e+07		8.61161e+06				1.12708e+07		2.83161e+07		4.77185e+07		2.00599e+07		2.15843e+07	2.21258e+07	2.14108e+07	1.55322e+07	1.67373e+07	2.28023e+07	2.39258e+07	3.17723e+07	1.83495e+07				2.06491e+07	2.934e+07	2.34488e+07	2.28661e+07	2.15742e+07	3.60349e+08
Planctomycetes	1.66829e+07	2.77507e+07		2.10373e+07			2.80537e+07	2.08206e+07	2.863e+07	2.25232e+07	2.93119e+07	3.39921e+07	3.10186e+07	2.43654e+07	3.19551e+07		2.29489e+07		3.17064e+07				2.78455e+07		5.39355e+07		6.45603e+07		5.46075e+07		6.01276e+07	5.04262e+07	4.44685e+07	4.49323e+07	5.12581e+07	4.78112e+07	3.61954e+07	5.82492e+07	5.29311e+07				5.28618e+07	4.77823e+07	5.41125e+07	5.25433e+07	4.44968e+07	1.70275e+08
Verrucomicrobia	6.56193e+07	5.79356e+07		4.88608e+07			6.01732e+07	6.57931e+07	7.44381e+07	7.06134e+07	5.83119e+07	6.06527e+07	7.13138e+07	6.5402e+07	4.55118e+07		8.17556e+07		7.00672e+07				6.49729e+07		2.44058e+08		2.04909e+08		2.39605e+08		2.5747e+08	2.61907e+08	2.36342e+08	2.80688e+08	2.55767e+08	2.66272e+08	1.98154e+08	2.46235e+08	2.83711e+08				2.29618e+08	2.64898e+08	2.1645e+08	2.70987e+08	1.94168e+08	1.02957e+08
Thaumarchaeota	1.78507e+08	1.97176e+08		2.2666e+08			2.76878e+08	1.32419e+08	1.72925e+08	2.31928e+08	2.86259e+08	2.42611e+08	2.62064e+08	1.02591e+08	1.08454e+08		1.79289e+08		1.94936e+08				1.79007e+08		1.13265e+08		8.70161e+07		6.90953e+07		8.01702e+07	1.19376e+08	1.11171e+08	1.19265e+08	1.10885e+08	1.17689e+08	2.2208e+08	1.0679e+08	1.20683e+08				1.00768e+08	1.06462e+08	1.11833e+08	1.26007e+08	8.62968e+07	3.76188e+07
other_phyla	5.2273e+07	5.50145e+07		5.15753e+07			5.28549e+07	4.91367e+07	4.92437e+07	5.96561e+07	5.39463e+07	5.3321e+07	4.63829e+07	3.97541e+07	6.97202e+07		5.16351e+07		4.89296e+07				6.49729e+07		8.15774e+07		5.89464e+07		6.79808e+07		6.9378e+07	6.99792e+07	6.91732e+07	7.98797e+07	7.63641e+07	6.98779e+07	6.93233e+07	7.14876e+07	6.56346e+07				7.68148e+07	6.4548e+07	7.39538e+07	7.10308e+07	1.01129e+08	3.56389e+07
unidentified	3.11414e+07	2.3369e+07		4.00387e+07			1.54499e+07	2.8316e+07	1.94684e+07	3.34805e+07	1.83979e+07	1.99954e+07	2.69601e+07	4.23189e+07	1.83984e+07		1.04705e+08		2.66177e+07				2.38676e+07		2.76419e+07		2.52627e+07		2.22888e+07		3.54599e+07	2.98441e+07	2.88222e+07	1.99699e+07	3.13825e+07	2.13311e+07	3.49684e+07	1.94164e+07	1.6938e+07				2.23011e+07	1.59274e+07	1.62338e+07	2.18931e+07	2.4271e+07	3.76188e+07
18S	S001	S002	S003	S004	S005	S006	S007	S008	S009	S010	S011	S012	S013	S014	S015	S016	S017	S018	S019	S020	S021	S022	S023	S024	S025	S026	S027	S028	S029	S030		S032	S033	S034	S035	S036	S037	S038	S039	S040	S041	S042		S044	S045	S046	S047	S048
Ascomycota		8.23388e+07	7.5302e+07			7.4616e+07	8.19917e+07	7.82134e+07	8.2479e+07	8.15996e+07	8.47412e+07	6.47964e+07	8.50344e+07	8.27613e+07	9.51518e+07	8.28668e+07	7.24981e+07	8.2737e+07	8.67087e+07	8.50052e+07	7.62017e+07	7.64137e+07	7.37106e+07	6.742e+07	1.77066e+08	1.47004e+08	1.51831e+08	1.48782e+08		1.26587e+08		1.30937e+08	1.40759e+08	1.42859e+08	1.39575e+08	1.3982e+08	1.49671e+08	1.21737e+08	1.54251e+08	1.29078e+08	1.15428e+08	1.34096e+08		1.27906e+08	1.30694e+08	1.20523e+08	1.25822e+08	1.5498e+08
Basidiomycota		1.92567e+07	1.64802e+07			2.08362e+07	1.6944e+07	1.4601e+07	1.81494e+07	1.7882e+07	1.52723e+07	1.90504e+07	1.80955e+07	1.67951e+07	1.49581e+07	1.56015e+07	1.38826e+07	1.88948e+07	1.46351e+07	1.16641e+07	1.70276e+07	1.51008e+07	1.40164e+07	1.45081e+07	1.57781e+07	2.94008e+07	1.39614e+07	1.56919e+07		1.99874e+07		1.75911e+07	1.28578e+07	1.4039e+07	1.83785e+07	2.15007e+07	1.35196e+07	1.82661e+07	1.3607e+07	1.62286e+07	1.66744e+07	1.61637e+07		1.13504e+07	1.49753e+07	1.40675e+07	1.66086e+07	1.20174e+07
Chytridiomycota		3.98414e+06	8.36689e+06			4.50512e+06	4.3078e+06	5.20853e+06	5.24316e+06	4.93298e+06	5.00068e+06	4.26127e+06	3.9291e+06	3.88513e+06	3.58312e+06	3.83642e+06	4.97032e+06	2.84534e+06	3.92718e+06	4.65725e+06	6.57984e+06	4.18456e+06	5.56681e+06	1.10944e+07	3.825e+06	5.96859e+06	7.41701e+06	6.10239e+06		1.14742e+07		7.36574e+06	7.89511e+06	6.98424e+06	6.01324e+06	6.06768e+06	8.44976e+06	7.9079e+06	5.48854e+06	9.19308e+06	8.91887e+06	6.72736e+06		9.58075e+06	4.08418e+06	9.21087e+06	9.43668e+06	7.1214e+06
Mucoromycota		2.7889e+07	3.67636e+07			2.50597e+07	2.19698e+07	3.03119e+07	3.04507e+07	2.62064e+07	3.14908e+07	3.29622e+07	2.76119e+07	2.42011e+07	2.457e+07	2.38711e+07	2.38232e+07	2.134e+07	2.44107e+07	2.57197e+07	2.41854e+07	2.3288e+07	2.70388e+07	1.87752e+07	1.33875e+07	1.17161e+07	1.83244e+07	2.09225e+07		1.77666e+07		2.1144e+07	2.21063e+07	2.28575e+07	2.10887e+07	2.15007e+07	1.88099e+07	2.66195e+07	2.00103e+07	2.29827e+07	1.96474e+07	2.44713e+07		2.36162e+07	2.22361e+07	3.12611e+07	2.01316e+07	1.72694e+07
Alveolata		7.08291e+06	3.04251e+06			9.57337e+06	4.3078e+06	8.96551e+06	3.62988e+06	4.41912e+06	5.67645e+06	1.15305e+07	4.39771e+06	6.07051e+06	3.07125e+06	4.17744e+06	9.59786e+06	3.02317e+06	6.80899e+06	5.49639e+06	1.26262e+07	4.73037e+06	4.97037e+06	1.19478e+07	5.1e+06	1.37056e+07	6.98072e+06	7.55534e+06		1.22145e+07		1.18718e+07	1.03764e+07	7.90136e+06	1.10948e+07	1.14758e+07	8.81714e+06	1.57044e+07	7.31805e+06	9.4745e+06	3.6451e+07	1.02039e+07		1.83682e+07	1.27063e+07	1.44583e+07	1.30226e+07	1.0326e+07
Amoebozoa		3.7628e+06	2.02834e+06			4.78669e+06	2.58468e+06	2.90312e+06	2.0166e+06	2.98034e+06	2.43276e+06	3.25862e+06	3.60468e+06	4.04701e+06	3.4125e+06	5.11523e+06	3.77059e+06	3.64559e+06	3.16434e+06	3.5244e+06	2.44521e+06	5.27618e+06	3.92659e+06	2.56025e+06	956250	1.10529e+06	1.30888e+06	3.19649e+06		2.40589e+06		2.16639e+06	1.35345e+06	1.83424e+06	2.11734e+06	2.37431e+06	1.76343e+06	2.89585e+06	1.71517e+06	3.09563e+06	1.42185e+06	2.0769e+06		1.89174e+06	1.36139e+06	2.90282e+06	1.88734e+06	1.24625e+06
Chlorophyta		1.77073e+06	2.53542e+06			1.68942e+06	1.14875e+06	2.73234e+06	3.22656e+06	2.15818e+06	2.83822e+06	3.25862e+06	2.7756e+06	3.39948e+06	3.35562e+06	3.66592e+06	3.42781e+06	4.22355e+06	2.88181e+06	2.72722e+06	3.15654e+06	4.18456e+06	3.23074e+06	5.97392e+06	318750	663176	1.09074e+06	581180		925342		953213	1.35345e+06	564383	762241	395718	1.17562e+06	668273	914756	1.4071e+06	904813	1.39965e+06		1.58662e+06	2.72279e+06	446588	1.06949e+06	1.06821e+06
Streptophyta		1.1067e+06	760626			1.97099e+06	430780	341543	201660	1.13047e+06	675767	1.37865e+06	720936	1.69974e+06	682500	1.61982e+06	5.14171e+06	1.64496e+06	706327	1.13284e+06	533501	3.82068e+06	1.93844e+06	2.56025e+06	956250	1.76847e+06	1.96333e+06	2.9059e+06		8.88328e+06		1.81977e+06	3.38362e+06	5.43218e+06	1.3551e+06	1.97859e+06	1.61648e+06	1.78206e+06	1.14345e+06	1.59472e+06	7.75554e+06	1.21905e+06		2.50198e+06	2.26899e+06	1.45141e+06	2.01316e+06	2.58151e+06
Cercozoa		8.85364e+06	1.217e+07			1.32338e+07	1.42157e+07	1.21248e+07	1.04863e+07	1.37712e+07	1.04068e+07	1.57918e+07	1.08861e+07	1.33146e+07	9.95312e+06	1.32996e+07	1.95385e+07	1.78723e+07	1.24031e+07	1.64892e+07	1.36043e+07	1.43731e+07	1.94341e+07	2.0482e+07	3.825e+06	6.63176e+06	1.19981e+07	9.88006e+06		1.44353e+07		1.10053e+07	9.92528e+06	1.08644e+07	1.11795e+07	9.76104e+06	9.8458e+06	1.44792e+07	1.05197e+07	1.75419e+07	9.30665e+06	1.31838e+07		1.41575e+07	9.07596e+06	1.52956e+07	1.66715e+07	1.07711e+07
Stramenopiles_other		442682	760626			563139	574373	597700	403320	719392	270307	250663	252328	768931	568750	682031	342781	400125	395543	629358	755792	545812	994074	0	0	0	0	581180		370137		346623	451149	211643	169387	0	220428	556894	114345	281421	129259	496651		122048	453798	669882	692023	356070
Oomycota		4.20548e+06	4.05667e+06			4.50512e+06	1.20618e+07	4.7816e+06	5.0415e+06	4.72744e+06	3.64914e+06	4.3866e+06	3.10003e+06	3.15666e+06	2.5025e+06	4.34795e+06	3.08502e+06	4.13463e+06	3.75766e+06	4.4055e+06	4.53475e+06	6.36781e+06	4.67215e+06	2.56025e+06	5.41875e+06	9.72659e+06	9.38034e+06	9.29888e+06		7.77287e+06		1.32583e+07	8.34626e+06	9.7356e+06	1.10948e+07	7.91436e+06	8.96409e+06	9.80134e+06	9.94797e+06	1.05064e+07	7.62628e+06	1.06103e+07		1.14725e+07	1.13449e+07	8.3177e+06	1.40921e+07	7.1214e+06
Fungi_other		1.54939e+06	1.77479e+06			2.25256e+06	1.43593e+06	1.62233e+06	2.21826e+06	1.23324e+06	1.35153e+06	1.87997e+06	1.58606e+06	1.29504e+06	1.53562e+06	1.36406e+06	1.88529e+06	1.28929e+06	1.61043e+06	1.42654e+06	1.067e+06	1.63744e+06	2.13726e+06	2.56025e+06	4.30313e+06	3.09482e+06	5.01739e+06	4.94003e+06		6.10726e+06		8.31895e+06	1.0602e+07	6.98424e+06	7.19894e+06	7.25483e+06	6.02504e+06	9.02168e+06	5.48854e+06	8.1612e+06	5.42888e+06	8.48821e+06		6.59058e+06	1.13449e+07	7.98276e+06	7.80099e+06	5.34105e+06
Metazoa		1.1067e+06	0			0	1.43593e+06	0	0	0	135153	0	0	0	0	0	0	0	932351	41957.2	44458.4	0	0	0	318750	442118	218147	0		370137		2.94629e+06	451149	141096	0	263812	881714	556894	228689	469035	129259	812701		488191	4.53798e+06	334941	566201	267053
unidentified		2.21341e+06	1.52125e+06			1.97099e+06	2.1539e+06	3.15927e+06	2.0166e+06	3.8025e+06	1.62184e+06	2.75729e+06	3.56863e+06	4.16842e+06	2.21812e+06	5.11523e+06	3.5992e+06	3.51221e+06	3.22085e+06	2.6433e+06	2.80088e+06	5.64006e+06	3.92659e+06	5.12051e+06	637500	663176	2.39962e+06	1.45295e+06		2.59096e+06		2.16639e+06	2.03017e+06	1.4815e+06	1.86326e+06	1.58287e+06	2.13081e+06	1.89344e+06	1.14345e+06	1.87614e+06	2.06814e+06	1.94145e+06		2.25788e+06	4.08418e+06	4.96829e+06	2.07607e+06	1.42428e+06
ITS	S001	S002	S003	S004	S005	S006	S007	S008	S009	S010	S011	S012	S013	S014		S016	S017	S018	S019	S020	S021		S023		S025	S026	S027	S028	S029	S030	S031	S032	S033	S034	S035	S036	S037	S038	S039	S040	S041	S042	S043	S044			S047	S048
Ceratocystis	1.30009e+06	2.05277e+06	1.04471e+06	835772	769790	847884	2.46852e+06	1.64737e+06	3.03917e+06	1.83194e+06	1.92059e+06	2.17956e+06	2.18765e+06	1.32964e+06		1.94515e+06	2.13296e+06	1.64222e+06	1.31461e+06	2.3009e+06	2.46013e+06		1.86626e+06		1.72706e+06	1.2953e+06	2.77564e+06	2.65378e+06	1.55436e+06	485737	1.63617e+06	2.7633e+06	3.43404e+06	2.01646e+06	1.67536e+06	1.85991e+06	1.52888e+06	3.4725e+06	1.60895e+06	2.115e+06	1.11026e+06	3.09526e+06	1.76632e+06	1.78766e+06			1.74806e+06	914328
Pleosporales	650045	0	696476	557181	769790	847884	863983	890472	633160	768234	517081	1.03242e+06	625043	765548		698258	609417	650045	895223	901052	559748		817798		431766	1.2953e+06	555128	1.89556e+06	0	971473	1.22712e+06	2.7633e+06	1.26517e+06	1.42833e+06	1.67536e+06	398553	509625	1.40554e+06	833204	1.27571e+06	986893	2.01865e+06	706526	1.24227e+06			1.03939e+06	374043
Wickerhamomyces	0	0	0	0	0	0	123426	0	0	59095	73868.7	0	0	40292		74813.3	0	68425.7	24195.2	16090.2	27641.9		41938.4		431766	0	0	379112	1.55436e+06	485737	1.63617e+06	1.03624e+06	542218	840193	372301	265702	0	661429	258581	537143	493447	336441	388589	1.93916e+06			236224	457164
Aspergillus	2.60018e+06	1.02639e+06	0	1.11436e+06	256597	0	740557	1.06857e+06	759792	945519	738687	1.26185e+06	1.12508e+06	1.28934e+06		997511	304708	923748	846832	965413	1.37518e+06		1.21621e+06		431766	1.2953e+06	277564	379112	0	485737	0	1.72706e+06	1.08444e+06	672154	558452	398553	127406	992143	373505	604286	246723	807458	635873	878681			401582	124681
Thelebolus	650045	2.05277e+06	2.08943e+06	2.22872e+06	1.79618e+06	2.54365e+06	1.72797e+06	1.82547e+06	1.39295e+06	1.71375e+06	1.92059e+06	1.60599e+06	2.25015e+06	2.45781e+06		1.79552e+06	914125	1.40273e+06	1.79851e+06	1.17459e+06	1.47193e+06		1.17427e+06		0	1.2953e+06	277564	0	0	485737	409041	690825	180739	168039	0	398553	191109	165357	258581	335714	123362	538306	459242	302994			165357	166241
Exophiala	1.30009e+06	0	0	278591	513193	0	740557	890472	633160	886424	517081	344141	500034	402920		773071	914125	786896	612945	740150	628852		859736		5.18119e+06	647649	555128	1.51645e+06	3.10871e+06	485737	818083	0	1.08444e+06	1.09225e+06	744602	531404	637032	826786	517161	772143	493447	471017	388589	848382			519694	498724
other	2.60018e+06	2.56597e+06	4.17886e+06	3.34309e+06	3.84895e+06	3.81548e+06	2.22167e+06	2.22618e+06	2.27938e+06	2.71837e+06	2.95475e+06	2.29427e+06	2.00014e+06	2.09518e+06		2.09477e+06	3.96121e+06	2.70282e+06	2.62921e+06	2.92842e+06	2.29427e+06		2.64212e+06		4.74942e+06	4.53354e+06	8.32691e+06	4.54934e+06	4.66307e+06	4.37163e+06	3.68137e+06	3.10871e+06	2.89183e+06	5.88135e+06	7.44602e+06	8.23676e+06	8.91844e+06	3.55518e+06	4.59699e+06	3.22286e+06	3.45413e+06	4.64289e+06	3.32067e+06	3.90862e+06			2.64571e+06	8.47831e+06
unidentified	650045	2.05277e+06	1.74119e+06	1.39295e+06	1.79618e+06	1.69577e+06	863983	1.20214e+06	1.01306e+06	827329	1.10803e+06	1.03242e+06	1.06257e+06	1.36993e+06		1.37158e+06	914125	1.57379e+06	1.62914e+06	724060	932913		1.13234e+06		2.5906e+06	5.18119e+06	2.77564e+06	4.17023e+06	4.66307e+06	7.77179e+06	6.13562e+06	3.45413e+06	5.0607e+06	3.44479e+06	3.07148e+06	3.45413e+06	3.63108e+06	4.46464e+06	7.0966e+06	6.68071e+06	8.63532e+06	3.63356e+06	7.87776e+06	4.6358e+06			8.78755e+06	4.53008e+06
	relative approach							quantitative approach
	16S	Bawburgh	Wytham		t.test	Bonferroni correction		16S	Bawburgh	Wytham		t.test	Bonferroni correction
	Acidobacteria	17.3681	16.4286		0.485412	6.79577		Acidobacteria, B, B	3.33688e+08	4.19891e+08		0.00482934	0.0676108
	Actinobacteria	25.0044	20.7236		0.00283477	0.0396867	*	Actinobacteria, B*, W	5.1723e+08	5.30208e+08		0.555734	7.78028
	Alphaproteobacteria	10.8227	18.6257		3.385e-08	4.739e-07	***	Alphaproteobacteria, W***, W***	2.01376e+08	4.74721e+08	***	2.38125e-11	3.33376e-10
	Betaproteobacteria	4.27848	6.44643		2.90323e-07	4.06452e-06	***	Betaproteobacteria, W***, W***	7.64734e+07	1.63191e+08	***	4.88166e-11	6.83432e-10
	Deltaproteobacteria	3.29612	4.54277		3.00158e-05	0.000420221	***	Deltaproteobacteria, W***, W***	5.68792e+07	1.14661e+08	***	3.57352e-10	5.00293e-09
	Gammaproteobacteria	2.01634	2.22896		0.619639	8.67495		Gammaproteobacteria, W, W	3.74076e+07	5.74014e+07		0.016177	0.226477
	Bacteroidetes	1.73149	1.79575		0.983273	13.7658		Bacteroidetes, W, W**	3.00585e+07	4.62686e+07	**	9.70781e-05	0.00135909
	Chloroflexi	5.60811	4.23651		0.00129653	0.0181514	*	Chloroflexi, B*, B	1.18524e+08	1.0733e+08		0.0983446	1.37682
	Firmicutes	0.623829	1.65862		0.143367	2.00714		Firmicutes, W, W	1.04445e+07	4.26979e+07		0.104198	1.45878
	Planctomycetes	1.46983	2.29149		0.00656111	0.0918556		Planctomycetes, W, W**	2.65762e+07	5.78652e+07	**	0.000252948	0.00354127
	Verrucomicrobia	3.69493	9.36362		3.66682e-10	5.13355e-09	***	Verrucomicrobia, W***, W***	6.40948e+07	2.36344e+08	***	9.89094e-13	1.38473e-11
	Thaumarchaeota	9.50167	4.26181		2.47705e-06	3.46787e-05	***	Thaumarchaeota, B***, B***	1.98113e+08	1.08137e+08	***	2.24018e-05	0.000313625
	other_phyla	2.73962	2.78167		0.813701	11.3918		other_phyla, W, W***	5.32278e+07	7.07065e+07	***	2.74426e-05	0.000384197
	unidentified	0.977305	1.00172		0.869562	12.1739		unidentified, B, B	3.15016e+07	2.50873e+07		0.287344	4.02282
	18S	Bawburgh	Wytham		t.test	Bonferroni correction		18S	Bawburgh	Wytham	Wytham_43	t.test	Bonferroni correction
	Ascomycota	48.0648	59.9001		5.93105e-09	8.30347e-08	***	Ascomycota, W***, W***	7.9647e+07	1.38543e+08	3.99775e+07	3.21227e-16	4.49717e-15	***
	Basidiomycota	9.91099	7.04967		1.79293e-07	2.5101e-06	***	Basidiomycota, B***, B	1.63644e+07	1.63174e+07	4.19887e+06	0.962381	13.4733
	Chytridiomycota	2.99763	3.20925		0.440531	6.16744		Chytridiomycota, W, W**	4.99381e+06	7.39203e+06	1.51724e+06	0.000149071	0.002087	**
	Mucoromycota	15.6599	8.92625		1.62931e-13	2.28103e-12	***	Mucoromycota, B***, B**	2.62828e+07	2.08509e+07	4.587e+06	0.000151063	0.00211489	**
	Alveolata	3.76499	5.27137		0.0334765	0.468671		Alveolata, W, W*	6.43553e+06	1.21489e+07	2.25822e+06	0.000936801	0.0131152	*
	Amoebozoa	2.01321	0.82598		2.25576e-11	3.15807e-10	***	Amoebozoa, B***, B***	3.39269e+06	1.95604e+06	352846	1.26323e-06	1.76852e-05	***
	Chlorophyta	1.84066	0.442294		6.91556e-12	9.68179e-11	***	Chlorophyta, B***, B***	3.06481e+06	998671	388131	2.9822e-09	4.17508e-08	***
	Streptophyta	1.26498	1.19866		0.883425	12.3679		Streptophyta, B, W	1.43804e+06	2.68452e+06	599839	0.0252469	0.353457
	Cercozoa	8.5692	4.85698		4.39902e-09	6.15863e-08	***	Cercozoa, B***, B	1.39383e+07	1.14455e+07	2.85806e+06	0.0178179	0.249451
	Stramenopiles_other	0.329668	0.12198		4.53263e-07	6.34568e-06	***	Stramenopiles_other, B***, B*	519892	296330	0	0.00279305	0.0391027	*
	Oomycota	2.68745	4.02749		0.000156486	0.00219081	**	Oomycota, W**, W***	4.47811e+06	9.60723e+06	2.18765e+06	2.63709e-10	3.69192e-09	***
	Fungi_other	0.985429	2.99758		1.39992e-10	1.95989e-09	***	Fungi_other, W***, W***	1.65297e+06	6.92836e+06	1.44667e+06	9.59462e-11	1.34325e-09	***
	Metazoa	0.09303	0.282738		0.09049	1.26686		Metazoa, W, W	176027	686865	1.70989e+08	0.0520853	0.729194
	unidentified	1.81805	0.889638		3.58366e-06	5.01713e-05	***	unidentified, B***, B*	3.17862e+06	2.03488e+06	529270	0.00144526	0.0202337	*
	ITS	Bawburgh	Wytham		t.test	Bonferroni correction		ITS	Bawburgh	Wytham		t.test	Bonferroni correction
	Ceratocystis	18.127	12.5817		0.0027341	0.0218728	*	Ceratocystis, B*, B	1.76751e+06	1.95565e+06		0.382345	3.05876
	Pleosporales	7.20286	7.1058		0.922625	7.381		Pleosporales, B, W	702327	1.1045e+06		0.00933893	0.0747114
	Wickerhamomyces	0.268498	3.75834		8.45057e-05	0.000676046	***	Wickerhamomyces, W***, W***	26180.3	584180		6.0409e-05	0.000483272	***
	Aspergillus	9.55076	3.65614		0.000176277	0.00141021	**	Aspergillus, B**, B	931263	568294		0.0214871	0.171897
	Thelebolus	17.5749	1.93358		4.89099e-13	3.91279e-12	***	Thelebolus, B***, B***	1.71367e+06	300548		6.03365e-13	4.82692e-12	***
	Exophiala	6.01787	6.35709		0.843096	6.74476		Exophiala, W, W	586783	988119		0.118312	0.946495
	other	28.5183	31.9289		0.283119	2.26495		other_genera, W, W***	2.78073e+06	4.9629e+06		5.16524e-05	0.000413219	***
	unidentified	12.7397	32.6784		1.61157e-07	1.28926e-06	***	unidentified, W***, W***	1.24221e+06	5.07939e+06		4.78695e-09	3.82956e-08	***
	for Fig.8 panel e)
		18S_Bawburgh	18S_Wytham	ITS_Bawburgh	ITS_Wytham
	Aspergillus	74985.3	176586	931263	568294
	Ceratocystis	9781.58	59407	1.76751e+06	1.95565e+06
	Pleosporales	68178.3	99315.7	702327	1.1045e+06
	Thelebolus	7.43361e+06	1.83915e+06	1.71367e+06	300548
		*for 18S these fungal genera were obtained independently from MEGAN software output
[truncated: 2 more columns]

## Sheet: Fig.8
	here: contribution of microbial phyla (sum is 1) for each biological sample
Prokaryotic output
	sample_1	sample_2	sample_3	sample_4	sample_5	sample_6	sample_7	sample_8	sample_9	sample_10	sample_11	sample_12	sample_13	sample_14	sample_15	sample_16	sample_17	sample_18	sample_19	sample_20	sample_21	sample_22	sample_23	sample_24			sample_25	sample_26	sample_27	sample_28	sample_29	sample_30	sample_31	sample_32	sample_33	sample_34	sample_35	sample_36	sample_37	sample_38	sample_39	sample_40	sample_41	sample_42	sample_43	sample_44	sample_45	sample_46	sample_47
Acidobacteria	0.111981	0.117503		0.112953			0.102165	0.109899	0.120375	0.107723	0.0945974	0.110852	0.0909484	0.108792	0.104528		0.124228	0.1087	0.119111		0.109054		0.112184				0.087207		0.103788		0.0964356	0.104585	0.101979	0.0927647	0.0959236	0.0983649	0.0976251	0.090409	0.0841315	0.0946959	0.0789389		0.0970928	0.0947466	0.0894407	0.0879373	0.0906728	0.0845685	0.0901768
Actinobacteria	0.181181	0.177265		0.169972			0.17284	0.212061	0.182647	0.159167	0.172046	0.154317	0.163991	0.218849	0.220617		0.179398	0.178114	0.175168		0.157253		0.191373				0.127526		0.138038		0.139604	0.135817	0.128289	0.129854	0.137899	0.123108	0.136272	0.126405	0.138925	0.129547	0.125336		0.126351	0.122231	0.13603	0.135215	0.139186	0.129938	0.134034
Alphaproteobacteria	0.0609001	0.0632709		0.0652309			0.0653963	0.0658599	0.0588848	0.0621894	0.0623911	0.0561552	0.0602618	0.0740038	0.0717726		0.0706019	0.0664835	0.0521608		0.0561087		0.0680831				0.0982215		0.112091		0.115248	0.0979943	0.0947131	0.104713	0.0982107	0.092309	0.105425	0.100096	0.0788679	0.102888	0.0984857		0.10492	0.101705	0.112535	0.104012	0.111464	0.102776	0.124189
Betaproteobacteria	0.025716	0.0223309		0.0221568			0.0215602	0.0218211	0.0226681	0.0241773	0.0207041	0.0242124	0.0229069	0.0278305	0.0257707		0.0270062	0.0284799	0.0215197		0.0286592		0.0247867				0.0389046		0.044629		0.0471287	0.0432665	0.0375846	0.0353468	0.0390152	0.0350376	0.0389098	0.0369529	0.0275261	0.0365176	0.0378047		0.0393217	0.0371101	0.0352423	0.0391733	0.0372509	0.0367918	0.0358022
Deltaproteobacteria	0.0198714	0.0169077		0.0151844			0.0176239	0.0162666	0.017457	0.0202821	0.016382	0.0202742	0.0205606	0.0249842	0.0305877		0.0262346	0.024359	0.017446		0.0197264		0.0188315				0.023747		0.0316554		0.029505	0.0269341	0.0233024	0.0267176	0.0238127	0.0218877	0.0238366	0.025592	0.0178618	0.0274924	0.0218022		0.0262766	0.0219181	0.0281671	0.0303931	0.0265666	0.0230231	0.0308794
Gammaproteobacteria_ecoli_removed	0.014962	0.0168014		0.01348			0.0148506	0.0152747	0.0138093	0.0157152	0.0181945	0.0158985	0.0140158	0.0173941	0.0195087		0.0169753	0.0175824	0.0135494		0.0160975		0.0151296				0.0135408		0.0192008		0.0164356	0.0180516	0.0117765	0.0118653	0.0123772	0.0125443	0.0140216	0.012796	0.0120804	0.013885	0.012351		0.014536	0.0118288	0.0150848	0.0139133	0.0141496	0.0140697	0.0143209
Proteobacteria_other	0.0025716	0.00191408		0.00154943			0.00161031	0.0029756	0.00104221	0.00282069	0.00223074	0.00247958	0.00148185	0.00189753	0.00120424		0.00192901	0.00238095	0.00203684		0.00241928		0.00241429				0.00111156		0.00207577		0.00138614	0.0017192	0.000751691	0.00141055	0.00134535	0.00147072	0.00175269	0.00119589	0.00146691	0.00222161	0.0011814		0.00130451	0.00197147	0.00120144	0.00148588	0.00202137	0.00120382	0.00290893
Bacteroidetes	0.00794857	0.00616759		0.00542299			0.00787261	0.0122991	0.00677436	0.00899933	0.00787731	0.00743874	0.0106199	0.014864	0.00987476		0.0104167	0.00787546	0.00752745		0.00865358		0.0111057				0.00757882		0.0212766		0.0124752	0.0131805	0.0130293	0.0103717	0.00941746	0.0108141	0.0117431	0.0123176	0.00785227	0.0101361	0.01074		0.0121133	0.00974139	0.00987852	0.0136431	0.00952931	0.0112106	0.0129783
Chloroflexi	0.0372881	0.0428541		0.0438488			0.037216	0.0416584	0.0406462	0.0401612	0.042175	0.0441949	0.0361818	0.0414295	0.0339595		0.0459105	0.0389194	0.050921		0.0380571		0.0395944				0.0202102		0.0233524		0.0247525	0.0260745	0.0325733	0.0233156	0.0283869	0.0315771	0.0303216	0.0327673	0.032876	0.0263816	0.0291054		0.021804	0.0314276	0.0276332	0.0229637	0.0239677	0.0249041	0.0221526
Firmicutes	0.00397428	0.00361548		0.00263403			0.00313115	0.00357072	0.00234497	0.00349228	0.00369467	0.00306301	0.00432205	0.00759013	0.00770713		0.00810185	0.00503663	0.00469359		0.00511771		0.00563335				0.00707357		0.0150493		0.00613861	0.00744986	0.00651466	0.00655493	0.00618862	0.0054503	0.0063097	0.00585984	0.0053499	0.0101361	0.00547739		0.00857249	0.00730604	0.0061407	0.00837498	0.00721917	0.00654578	0.00648915
Planctomycetes	0.0106371	0.0145683		0.0127053			0.0120773	0.0140845	0.0169359	0.0119543	0.0134542	0.0164819	0.0164238	0.0129665	0.0146917		0.0100309	0.0137363	0.0147892		0.0136782		0.0149686				0.0183913		0.0217955		0.0209901	0.0187679	0.0255575	0.0165948	0.0187004	0.0169565	0.0191044	0.0179383	0.0150142	0.0195779	0.0179358		0.0136042	0.0177432	0.0192231	0.0189113	0.0181923	0.0169287	0.016111
Verrucomicrobia	0.0218586	0.0190345		0.0173536			0.0182501	0.0230113	0.0229286	0.0221625	0.0210526	0.0212952	0.0215485	0.0237192	0.017341		0.0258488	0.0223443	0.022848		0.0243789		0.023821				0.0532538		0.052932		0.0560396	0.0531519	0.0581308	0.0559243	0.0551594	0.0613375	0.0597669	0.0574025	0.0385711	0.0534574	0.0588551		0.0460306	0.0630871	0.0544654	0.0556531	0.0531331	0.0583101	0.0447527
Thaumarchaeota	0.0424313	0.047852		0.0576387			0.0674539	0.0361039	0.0445545	0.0580255	0.0712443	0.0577596	0.0615584	0.0278305	0.0293834		0.0520833	0.056685	0.0492384		0.0620638		0.0484468				0.0194018		0.0171251		0.0138614	0.0243553	0.0150338	0.0210753	0.0207184	0.0209361	0.02112	0.0216455	0.0351195	0.0188836	0.0201912		0.0262766	0.0226139	0.0193566	0.0205322	0.02108	0.0216688	0.0158872
other_phyla	0.00923437	0.0101021		0.0100713			0.00831991	0.00853005	0.0114643	0.00886501	0.00738933	0.00831389	0.00784144	0.0101202	0.0125241		0.00887346	0.00833333	0.00965285		0.00874663		0.00901336				0.00838723		0.00570835		0.00930693	0.00902579	0.00952142	0.00937604	0.00834118	0.00718055	0.00815003	0.00884956	0.0069031	0.00916412	0.00848459		0.0100634	0.00950945	0.00854359	0.00878022	0.00808548	0.00790008	0.00962184
low_blast	0.0520164	0.0511484		0.0488069			0.0489354	0.0539575	0.0549766	0.0533244	0.0495643	0.050175	0.0492714	0.0521822	0.0594894		0.0462963	0.0540293	0.0540205		0.0518284		0.0576211				0.0563864		0.0596783		0.0592079	0.0617479	0.0548735	0.0572519	0.0539486	0.0557142	0.0559986	0.0565654	0.0540167	0.0540128	0.0545591		0.0534849	0.0567088	0.0588706	0.0544374	0.0522668	0.0516139	0.0631014
singletons	0.397428	0.388664		0.400992			0.400698	0.362626	0.382491	0.40094	0.397002	0.407089	0.418066	0.335547	0.34104		0.346065	0.366941	0.385317		0.398158		0.356993				0.419058		0.331604		0.351485	0.35788	0.386369	0.396864	0.390556	0.405312	0.369643	0.393207	0.443438	0.391002	0.418752		0.398248	0.390351	0.378187	0.384574	0.385215	0.408547	0.376594
Eukaryotic_output
	sample_1	sample_2	sample_3	sample_4	sample_5	sample_6	sample_7	sample_8	sample_9	sample_10	sample_11	sample_12	sample_13	sample_14	sample_15	sample_16	sample_17	sample_18	sample_19	sample_20	sample_21	sample_22	sample_23	sample_24			sample_25	sample_26	sample_27	sample_28	sample_29	sample_30		sample_32	sample_33	sample_34	sample_35	sample_36	sample_37	sample_38	sample_39	sample_40	sample_41	sample_42		sample_44	sample_45	sample_46	sample_47
Alveolata	0.0219328	0.043943	0.0124481	0.0373027	0.0341463	0.0610119	0.0227273	0.0531915	0.0210177	0.031163	0.0369822	0.0682927	0.0320513	0.0377481	0.0230817	0.0264011	0.0683112	0.0223506	0.0428219	0.0345861	0.0804213	0.0314402	0.0311717	0.0732759			0.0190114	0.0576592	0.0255102	0.027366	0.0567686	0.0514246		0.0487805	0.0472973	0.0351678	0.0505117	0.047619	0.0348178	0.0681725	0.030531	0.0372322	0.141875	0.0419854		0.0796275	0.0523732	0.0623301	0.0535509
Amoebozoa	0.013708	0.02019	0.011065	0.0121951	0.0136585	0.0238095	0.0106061	0.0143386	0.0121681	0.016138	0.0140533	0.015331	0.0168998	0.0220017	0.0152838	0.0277906	0.0180266	0.0185836	0.0169439	0.015679	0.0110101	0.025355	0.0197606	0.012931			0.00443599	0.00688468	0.00510204	0.00912201	0.00218341	0.0104239		0.00868694	0.00337838	0.0061745	0.00528227	0.0102407	0.00647773	0.00944559	0.00663717	0.00842993	0.00343643	0.00832908		0.00768335	0.00654664	0.0106672	0.00735463
Archaeplastida_Chlorophyta	0.000685401	0.0023753	0.00414938	0.00071736	0.00195122	0	0.00227273	0.000462535	0	0.00166945	0.00147929	0	0.00213675	0.00150992	0.000935745	0.000926355	0	0.00200904	0.00123229	0.00207517	0.00191479	0	0.00222655	0			0.000633714	0	0	0	0	0		0	0	0	0	0	0.000539811	0.000821355	0	0	0	0.000339963		0.000465658	0	0.000209161	0
Archaeplastida_Streptophyta	0.0123372	0.00475059	0.00691563	0.00789096	0.10439	0.0133929	0.00454545	0.00370028	0.00110619	0.00612131	0.00517751	0.00905923	0.00699301	0.0140207	0.00561447	0.00926355	0.0351044	0.0113009	0.00585336	0.00968411	0.00502633	0.0192698	0.0150292	0.00862069			0.00380228	0.00774527	0.0102041	0.0102623	0.0218341	0.0410007		0.00868694	0.0135135	0.0241611	0.00594256	0.00870456	0.00647773	0.00574949	0.00619469	0.00807868	0.029946	0.00526942		0.0107101	0.00981997	0.00815729	0.00965295
Annelida_(mostly Criodrilus)	0	0.00593824	0	0	0	0	0.00757576	0	0	0	0.000739645	0	0.00019425	0	0	0	0	0	0.00569932	0.000230574	0	0	0	0			0.000633714	0.00258176	0	0	0	0.00208478		0.0106916	0.000844595	0.000536913	0	0.00102407	0.00296896	0.00164271	0.000884956	0.00175623	0.000981836	0.0027197		0.00186263	0.00490998	0.00125497	0.00114916
Fungi_Ascomycota	0.515422	0.480998	0.479945	0.431133	0.437073	0.436012	0.478788	0.453747	0.495575	0.490262	0.505178	0.394425	0.506605	0.486626	0.566438	0.494673	0.427894	0.511301	0.514941	0.510491	0.455002	0.462475	0.455886	0.375			0.731305	0.576592	0.611395	0.596351	0.582969	0.507992		0.529569	0.554899	0.562416	0.570155	0.558116	0.581107	0.474333	0.622566	0.520548	0.470299	0.540201		0.520605	0.512275	0.479607	0.497127
Fungi_Basidiomycota	0.115833	0.125891	0.0926694	0.102582	0.0946341	0.116071	0.100758	0.0901943	0.115044	0.112966	0.0865385	0.10662	0.106449	0.0990078	0.0870243	0.101436	0.0825427	0.107484	0.0888786	0.0818538	0.100287	0.0669371	0.0860006	0.0905172			0.0728771	0.148021	0.0756803	0.0695553	0.100437	0.0972898		0.0868694	0.0717905	0.0853691	0.0828656	0.104967	0.0739541	0.0788501	0.0712389	0.0783281	0.0697104	0.0768315		0.0554133	0.0654664	0.0673499	0.0763043
Fungi_Chytridiomycota	0.0198766	0.023753	0.0456432	0.0322812	0.0321951	0.0252976	0.0280303	0.0370028	0.0353982	0.0289371	0.0281065	0.0229965	0.0273893	0.0213546	0.0246413	0.023622	0.028463	0.0220994	0.0275724	0.0276689	0.04045	0.0263692	0.0289452	0.0301724			0.0171103	0.0240964	0.0272109	0.0262258	0.0349345	0.0444753		0.0357501	0.0380068	0.0255034	0.0283922	0.031746	0.0391363	0.0340862	0.0238938	0.0358272	0.0363279	0.0311066		0.0414435	0.0196399	0.0403681	0.0429786
Fungi_Mucoromycota	0.140507	0.153207	0.210235	0.136298	0.119024	0.142857	0.118939	0.177151	0.167035	0.146355	0.170858	0.188153	0.151904	0.13352	0.131316	0.134321	0.139469	0.11778	0.135397	0.141573	0.132599	0.135903	0.15892	0.103448			0.0513308	0.0447504	0.0765306	0.0798176	0.080786	0.0660181		0.0815236	0.0802365	0.0877852	0.0845163	0.0768049	0.0696356	0.10308	0.0738938	0.086758	0.0834561	0.0916199		0.0905704	0.0883797	0.117758	0.0756148
Fungi_other	0.0130226	0.00831354	0.0165975	0.0129125	0.0107317	0.016369	0.00984848	0.0101758	0.0154867	0.00946021	0.00887574	0.0160279	0.0153458	0.0127265	0.0171553	0.012969	0.0085389	0.0130588	0.0137092	0.0129122	0.00694112	0.0172414	0.0144726	0.00862069			0.0215463	0.0129088	0.0195578	0.022805	0.0393013	0.0257123		0.0420982	0.0498311	0.0314094	0.0297128	0.0378904	0.0318489	0.0402464	0.0300885	0.0358272	0.0230731	0.045215		0.0302678	0.0474632	0.0370215	0.034245
Cercozoa	0.0726525	0.0510689	0.0636238	0.114778	0.0643902	0.077381	0.0712121	0.0716929	0.0530973	0.0673344	0.0606509	0.0857143	0.0547786	0.0774374	0.0608235	0.0671607	0.102467	0.0838774	0.0622304	0.071478	0.0739588	0.0801217	0.0860006	0.137931			0.0183777	0.0327022	0.0552721	0.0615735	0.0327511	0.0618485		0.0464417	0.0506757	0.0480537	0.0501816	0.0419867	0.0453441	0.0665298	0.0486726	0.0751668	0.0427099	0.0581336		0.0642608	0.0490998	0.0702782	0.0696392
Stramenopiles_Ochrophyta	0.0027416	0.00356295	0.00414938	0.0035868	0.00292683	0.0014881	0.00151515	0	0.00221239	0.00166945	0.000739645	0.000696864	0.00213675	0.00345125	0.00249532	0.00231589	0.00379507	0.00200904	0.00154036	0.00115287	0.00239349	0.0040568	0.00222655	0			0	0	0.0042517	0.00114025	0	0.00138985		0.000668226	0.000844595	0.00134228	0.000660284	0.000512033	0.000809717	0.00164271	0.000884956	0.00175623	0.00196367	0.00118987		0.000698487	0.00327332	0.00146413	0.00137899
Stramenopiles_other	0.0212474	0.0261283	0.0235131	0.0430416	0.0312195	0.03125	0.0772727	0.033765	0.034292	0.0345019	0.0251479	0.0299652	0.0211733	0.0243745	0.0174672	0.0291802	0.0246679	0.0283777	0.0251078	0.0290523	0.0296793	0.0476673	0.0350682	0.0301724			0.0228137	0.0413081	0.0391156	0.04561	0.0152838	0.0340514		0.0601403	0.0363176	0.0424161	0.048861	0.0332821	0.0369771	0.0427105	0.0424779	0.0467158	0.0338733	0.045215		0.0507567	0.0621931	0.0359757	0.0581476
low_blast	0.0109664	0.00831354	0.00414938	0.00860832	0.0097561	0.0133929	0.0121212	0.0120259	0.0121681	0.016138	0.0110947	0.015331	0.0106838	0.0161777	0.00655022	0.0189903	0.016129	0.0148167	0.0112446	0.0133733	0.0136429	0.0223124	0.0197606	0.0258621			0.00443599	0.00688468	0.00510204	0.0102623	0.00873362	0.00833912		0.00935516	0.0135135	0.00697987	0.00462199	0.00768049	0.0097166	0.0102669	0.00442478	0.00632244	0.018164	0.00798912		0.00721769	0.0163666	0.0158963	0.00919329
other eukaryotes	0.003427	0.00118765	0.00138313	0.00430416	0.00390244	0.0014881	0.00454545	0.00231267	0.00110619	0.00389538	0.00221893	0.00278746	0.0019425	0.00431406	0.00249532	0.00231589	0.0028463	0.00301356	0.00184843	0.00230574	0.00239349	0.0040568	0.00222655	0.00431034			0.00253485	0.00172117	0.00680272	0.00798176	0.00436681	0.00555942		0.00567992	0.00591216	0.00536913	0.0062727	0.00614439	0.00188934	0.00698152	0.00265487	0.00702494	0.00490918	0.00475948		0.00558789	0.00981997	0.00564735	0.00574581
singletons	0.0356408	0.04038	0.0235131	0.0523673	0.04	0.0401786	0.0492424	0.0402405	0.034292	0.033389	0.0421598	0.0445993	0.0433178	0.0457291	0.0386775	0.0486336	0.0417457	0.0419387	0.0449784	0.0458843	0.0442796	0.0567951	0.0423045	0.0991379			0.0291508	0.0361446	0.0382653	0.031927	0.0196507	0.0423905		0.0250585	0.0329392	0.0373154	0.0320238	0.0332821	0.0582996	0.0554415	0.0349558	0.0502283	0.0392734	0.0390957		0.0328289	0.0523732	0.0460155	0.0579177
total soil microbiota abundance
16S	1.71232e+09	2.02432e+09	low_sequencing_depth	1.53015e+09	e.coli_contam	e.coli_contam	9.94152e+08	1.89293e+09	8.56976e+08	1.39981e+09	1.34476e+09	1.16657e+09	3.01046e+09	1.79919e+09	2.61053e+09	e.coli_contam	2.37277e+09	rare_event	3.23081e+09	e.coli_contam	rare_event	e.coli_contam	3.22849e+09	low_sequencing_depth			1.95165e+09	e.coli_contam	3.32963e+09	e.coli_contam	2.13755e+09	rare_event	2.49598e+09	2.99479e+09	3.04871e+09	5.59506e+09	3.61515e+09	4.32821e+09	4.70148e+09	4.52014e+09	7.49444e+09	e.coli_contam	rare_event	rare_event	7.78517e+09	1.11313e+10	4.53206e+09	1.11819e+10	2.58874e+09
18S	rare_event	2.98237e+08	2.78044e+08	rare_event	rare_event	2.40058e+08	2.06028e+08	2.27578e+08	1.10562e+08	1.79407e+08	1.39919e+08	1.73316e+08	1.96276e+08	1.65086e+08	1.34829e+08	1.83112e+08	1.00698e+08	1.69946e+08	9.57184e+07	9.31926e+07	1.10506e+08	4.06323e+07	6.42733e+07	4.26103e+07	5.61168e+08	4.45503e+08	4.84902e+08	2.25116e+08	rare_event	2.61054e+08	1.15021e+08	3.0036e+08	1.80632e+08	3.07604e+08	2.56696e+08	2.18918e+08	3.26856e+08	2.0139e+08	2.36028e+08	2.34373e+08	1.99809e+08	2.05002e+08	Annelida	1.73965e+08	1.39224e+08	9.09464e+07	1.14302e+08	1.73724e+08
	here: contribution of microbial phyla is multiplied by the total microbial abudance calculated for each sample
quantitative data
	sample_1	sample_2	sample_3	sample_4	sample_5	sample_6	sample_7	sample_8	sample_9	sample_10	sample_11	sample_12	sample_13	sample_14	sample_15	sample_16	sample_17	sample_18	sample_19	sample_20	sample_21	sample_22	sample_23	sample_24			sample_25	sample_26	sample_27	sample_28	sample_29	sample_30	sample_31	sample_32	sample_33	sample_34	sample_35	sample_36	sample_37	sample_38	sample_39	sample_40	sample_41	sample_42	sample_43	sample_44	sample_45	sample_46	sample_47
Acidobacteria	1.91747e+08	2.37864e+08		1.72835e+08			1.01567e+08	2.08031e+08	1.03159e+08	1.50792e+08	1.2721e+08	1.29317e+08	2.73796e+08	1.95738e+08	2.72873e+08		2.94765e+08		3.84824e+08				3.62186e+08				1.70197e+08		3.45576e+08		2.06136e+08		2.54538e+08	2.77811e+08	2.92443e+08	5.50357e+08	3.52929e+08	3.91309e+08	3.95543e+08	4.28039e+08	5.91603e+08				6.96311e+08	9.78859e+08	4.10935e+08	9.45636e+08	2.33444e+08
Actinobacteria	3.10239e+08	3.58841e+08		2.60082e+08			1.71829e+08	4.01417e+08	1.56524e+08	2.22803e+08	2.3136e+08	1.80022e+08	4.93689e+08	3.93751e+08	5.75926e+08		4.2567e+08		5.65935e+08				6.17846e+08				2.48886e+08		4.59616e+08		2.9841e+08		3.20205e+08	3.88886e+08	4.20413e+08	6.88794e+08	4.92644e+08	5.47109e+08	6.53153e+08	5.85572e+08	9.3932e+08				1.05902e+09	1.50513e+09	6.30798e+08	1.45295e+09	3.4698e+08
Alphaproteobacteria	1.0428e+08	1.28081e+08		9.98129e+07			6.50139e+07	1.24668e+08	5.04629e+07	8.70531e+07	8.39007e+07	6.5509e+07	1.81416e+08	1.33147e+08	1.87364e+08		1.67522e+08		1.68522e+08				2.19806e+08				1.91694e+08		3.73222e+08		2.46347e+08		2.36402e+08	3.13593e+08	2.99416e+08	5.16474e+08	3.81126e+08	4.33235e+08	3.70796e+08	4.65069e+08	7.38095e+08				8.76104e+08	1.15779e+09	5.05162e+08	1.14923e+09	3.21492e+08
Betaproteobacteria	4.40339e+07	4.52049e+07		3.39032e+07			2.14341e+07	4.13057e+07	1.9426e+07	3.38435e+07	2.78419e+07	2.82455e+07	6.89603e+07	5.00724e+07	6.72751e+07		6.40793e+07		6.95259e+07				8.00238e+07				7.59281e+07		1.48598e+08		1.0074e+08		9.38102e+07	1.05856e+08	1.18946e+08	1.96038e+08	1.40665e+08	1.5994e+08	1.29414e+08	1.65065e+08	2.83325e+08				2.74367e+08	4.36051e+08	1.68824e+08	4.11402e+08	9.26824e+07
Deltaproteobacteria	3.40262e+07	3.42266e+07		2.32343e+07			1.75208e+07	3.07915e+07	1.49602e+07	2.8391e+07	2.20298e+07	2.36513e+07	6.1897e+07	4.49513e+07	7.98499e+07		6.22485e+07		5.63646e+07				6.07973e+07				4.63457e+07		1.05401e+08		6.30683e+07		5.81623e+07	8.00135e+07	7.25981e+07	1.22463e+08	8.6173e+07	1.10767e+08	8.39768e+07	1.24269e+08	1.63395e+08				2.19286e+08	3.38315e+08	1.20401e+08	2.57442e+08	7.99386e+07
Gammaproteobacteria_ecoli_removed	2.56197e+07	3.40113e+07		2.06264e+07			1.47638e+07	2.8914e+07	1.18342e+07	2.19983e+07	2.44671e+07	1.85467e+07	4.2194e+07	3.12952e+07	5.09279e+07		4.02784e+07		4.37756e+07				4.88457e+07				2.64269e+07		6.39316e+07		3.5132e+07		2.93939e+07	3.5534e+07	3.77346e+07	7.01863e+07	5.069e+07	5.53837e+07	5.67959e+07	6.27623e+07	9.25637e+07				1.17437e+08	1.54873e+08	6.41268e+07	1.57326e+08	3.7073e+07
Proteobacteria_other	4.40339e+06	3.87471e+06		2.37085e+06			1.60089e+06	5.6326e+06	893148	3.94841e+06	2.9998e+06	2.89261e+06	4.46104e+06	3.41403e+06	3.1437e+06		4.57709e+06		6.58064e+06				7.79452e+06				2.16937e+06		6.91152e+06		2.96294e+06		1.8762e+06	4.22432e+06	4.10159e+06	8.22874e+06	6.33625e+06	5.17605e+06	6.89665e+06	1.0042e+07	8.85392e+06				9.35343e+06	1.65399e+07	9.16097e+06	1.3461e+07	7.53045e+06
Bacteroidetes	1.36105e+07	1.24852e+07		8.29798e+06			7.82657e+06	2.32814e+07	5.80546e+06	1.25973e+07	1.05931e+07	8.67782e+06	3.19708e+07	2.67432e+07	2.57783e+07		2.47163e+07		2.43198e+07				3.58548e+07				1.47912e+07		7.08431e+07		2.66665e+07		3.25209e+07	3.10612e+07	2.87111e+07	6.05054e+07	4.24529e+07	5.33133e+07	3.69173e+07	4.58165e+07	8.04901e+07				7.6906e+07	1.51866e+08	4.31874e+07	1.25356e+08	3.35974e+07
Chloroflexi	6.38491e+07	8.67504e+07		6.70951e+07			3.69983e+07	7.88564e+07	3.48328e+07	5.62179e+07	5.6715e+07	5.15565e+07	1.08924e+08	7.45396e+07	8.86523e+07		1.08935e+08		1.64516e+08				1.2783e+08				3.94432e+07		7.77547e+07		5.29096e+07		8.13022e+07	6.98255e+07	8.65435e+07	1.76676e+08	1.09617e+08	1.41824e+08	1.54566e+08	1.19248e+08	2.18128e+08				2.15129e+08	2.55616e+08	1.08623e+08	2.78475e+08	5.73472e+07
Firmicutes	6.80523e+06	7.31889e+06		4.03045e+06			3.11284e+06	6.75912e+06	2.00958e+06	4.88851e+06	4.96842e+06	3.57322e+06	1.30114e+07	1.36561e+07	2.01197e+07		1.92238e+07		1.51641e+07				1.81872e+07				1.38051e+07		5.01086e+07		1.31216e+07		1.62604e+07	1.96307e+07	1.88673e+07	3.04947e+07	2.28105e+07	2.53626e+07	2.51525e+07	4.58165e+07	4.105e+07				4.78064e+07	9.32247e+07	3.27178e+07	7.31943e+07	1.67987e+07
Planctomycetes	1.8214e+07	2.94908e+07		1.9441e+07			1.20067e+07	2.6661e+07	1.45137e+07	1.67338e+07	1.80926e+07	1.92273e+07	4.94432e+07	2.33292e+07	3.83531e+07		2.38009e+07		4.77812e+07				4.8326e+07				3.58933e+07		7.2571e+07		4.48674e+07		6.37909e+07	4.96979e+07	5.70121e+07	9.48725e+07	6.90652e+07	7.76408e+07	7.05892e+07	8.84948e+07	1.34419e+08				1.49655e+08	2.10507e+08	8.24487e+07	1.89296e+08	4.17071e+07
Verrucomicrobia	3.74288e+07	3.85318e+07		2.65535e+07			1.81434e+07	4.35588e+07	1.96493e+07	3.10233e+07	2.83106e+07	2.48424e+07	6.4871e+07	4.26753e+07	4.52693e+07		6.13331e+07		7.38176e+07				7.6906e+07				1.03933e+08		1.76244e+08		1.19787e+08		1.45093e+08	1.67482e+08	1.68165e+08	3.43187e+08	2.16066e+08	2.4845e+08	1.81341e+08	2.41635e+08	4.41086e+08				4.24022e+08	6.19493e+08	2.40803e+08	6.52018e+08	1.15853e+08
Thaumarchaeota	7.26559e+07	9.68677e+07		8.81957e+07			6.70594e+07	6.83422e+07	3.81821e+07	8.12245e+07	9.58062e+07	6.73807e+07	1.85319e+08	5.00724e+07	7.67062e+07		1.23582e+08		1.5908e+08				1.5641e+08				3.78655e+07		5.70201e+07		2.96294e+07		3.75241e+07	6.31163e+07	6.31644e+07	1.17139e+08	7.63518e+07	9.36865e+07	1.65114e+08	8.53567e+07	1.51321e+08				1.50694e+08	2.28551e+08	9.55358e+07	2.42298e+08	4.11278e+07
other_phyla	1.58122e+07	2.04498e+07		1.54105e+07			8.27126e+06	1.61468e+07	9.82463e+06	1.24093e+07	9.93685e+06	9.69874e+06	2.36063e+07	1.82081e+07	3.26945e+07		2.10546e+07		3.11865e+07				2.90996e+07				1.63689e+07		1.90067e+07		1.9894e+07		2.37652e+07	2.80793e+07	2.54298e+07	4.01756e+07	2.94636e+07	3.83028e+07	3.24548e+07	4.14231e+07	6.35872e+07				6.65133e+07	9.77356e+07	3.66439e+07	8.83379e+07	2.49084e+07
low_blast	8.90685e+07	1.03541e+08		7.46818e+07			4.86492e+07	1.02138e+08	4.71136e+07	7.46438e+07	6.66519e+07	5.85327e+07	1.4833e+08	9.38857e+07	1.55299e+08		1.0985e+08		1.7453e+08				1.86029e+08				1.10046e+08		1.98706e+08		1.2656e+08		1.36963e+08	1.71458e+08	1.64474e+08	3.11724e+08	2.02443e+08	2.44827e+08	2.53959e+08	2.44145e+08	4.0889e+08				4.58318e+08	6.05961e+08	2.36877e+08	5.77141e+08	1.63353e+08
singletons	6.80523e+08	7.86781e+08		6.13576e+08			3.98354e+08	6.86426e+08	3.27785e+08	5.61239e+08	5.33871e+08	4.74898e+08	1.25857e+09	6.03714e+08	8.90295e+08		8.21131e+08		1.24489e+09				1.15255e+09				8.17854e+08		1.10412e+09		7.51317e+08		9.64369e+08	1.18852e+09	1.19069e+09	2.26774e+09	1.33632e+09	1.70189e+09	2.08482e+09	1.76739e+09	3.13831e+09				2.94425e+09	4.28082e+09	1.74582e+09	4.56833e+09	9.74903e+08
total	1.71232e+09	2.02432e+09		1.53015e+09			9.94152e+08	1.89293e+09	8.56976e+08	1.39981e+09	1.34476e+09	1.16657e+09	3.01046e+09	1.79919e+09	2.61053e+09		2.37277e+09		3.23081e+09				3.22849e+09				1.95165e+09		3.32963e+09		2.13755e+09		2.49598e+09	2.99479e+09	3.04871e+09	5.59506e+09	3.61515e+09	4.32821e+09	4.70148e+09	4.52014e+09	7.49444e+09				7.78517e+09	1.11313e+10	4.53206e+09	1.11819e+10	2.58874e+09
bacteria only	1.58035e+09	1.8514e+09		1.36985e+09			8.72307e+08	1.77579e+09	7.891e+08	1.25097e+09	1.17164e+09	1.04242e+09	2.66255e+09	1.71741e+09	2.48257e+09		2.16939e+09		2.94707e+09				2.9613e+09				1.87946e+09		3.23595e+09		2.08727e+09		2.42882e+09	2.87917e+09	2.935e+09	5.37772e+09	3.48221e+09	4.15794e+09	4.37293e+09	4.36634e+09	7.20713e+09				7.51748e+09	1.07239e+10	4.36223e+09	1.07331e+10	2.51533e+09
archae only	1.31968e+08	1.7292e+08		1.60297e+08			1.21845e+08	1.17141e+08	6.78753e+07	1.48835e+08	1.73112e+08	1.2415e+08	3.47911e+08	8.17814e+07	1.27957e+08		2.0338e+08		2.83735e+08				2.67192e+08				7.21858e+07		9.36724e+07		5.02784e+07		6.71563e+07	1.15622e+08	1.13708e+08	2.17336e+08	1.32934e+08	1.70269e+08	3.28555e+08	1.538e+08	2.87307e+08				2.6769e+08	4.07407e+08	1.69836e+08	4.48834e+08	7.34027e+07
Eukaryotic_PCR	sample_1	sample_2	sample_3	sample_4	sample_5	sample_6	sample_7	sample_8	sample_9	sample_10	sample_11	sample_12	sample_13	sample_14	sample_15	sample_16	sample_17	sample_18	sample_19	sample_20	sample_21	sample_22	sample_23	sample_24			sample_25	sample_26	sample_27	sample_28	sample_29	sample_30		sample_32	sample_33	sample_34	sample_35	sample_36	sample_37	sample_38	sample_39	sample_40	sample_41	sample_42		sample_44	sample_45	sample_46	sample_47
Alveolata		1.31054e+07	3.46113e+06			1.46464e+07	4.68245e+06	1.21052e+07	2.32376e+06	5.59086e+06	5.17451e+06	1.18362e+07	6.2909e+06	6.23166e+06	3.11208e+06	4.83437e+06	6.8788e+06	3.7984e+06	4.09885e+06	3.22317e+06	8.88707e+06	1.27749e+06	2.00351e+06	3.12231e+06			9.21866e+06	1.298e+07		7.144e+06	6.52956e+06	1.54459e+07		1.50051e+07	1.2141e+07	7.69886e+06	1.651e+07	9.59e+06	8.21797e+06	1.59778e+07	6.10038e+06	7.63267e+06		7.30399e+06		7.24183e+06	5.98635e+06	1.08282e+07
Amoebozoa		6.02141e+06	3.07656e+06			5.71567e+06	2.18515e+06	3.26314e+06	1.34533e+06	2.89527e+06	1.96631e+06	2.65711e+06	3.31702e+06	3.63217e+06	2.0607e+06	5.08881e+06	1.81524e+06	3.15822e+06	1.62185e+06	1.46117e+06	1.21668e+06	1.03023e+06	1.27008e+06	550996			2.15102e+06	1.54985e+06		2.38133e+06	251137	3.13092e+06		2.67213e+06	867216	1.35171e+06	1.72654e+06	2.06237e+06	1.52893e+06	2.21379e+06	1.32617e+06	1.72815e+06		1.44897e+06		698773	748293	1.85315e+06
Archaeplastida_Chlorophyta		708401	1.15371e+06			0	468245	105263	0	299510	206980	0	419393	249267	126166	169627	0	341429	117952	193390	211597	0	143108	0			307289	0		0	0	0		0	0	0	0	0	127410	192504	0	0		59141.7		42349.9	0	36336.3
Archaeplastida_Streptophyta		1.4168e+06	1.92285e+06			3.21507e+06	936491	842101	122303	1.0982e+06	724431	1.57011e+06	1.37256e+06	2.31462e+06	756994	1.69627e+06	3.53494e+06	1.92054e+06	560274	902488	555442	782975	965977	367330			1.84373e+06	1.74358e+06		2.679e+06	2.51137e+06	1.2315e+07		2.67213e+06	3.46886e+06	5.28929e+06	1.94236e+06	1.75301e+06	1.52893e+06	1.34753e+06	1.23776e+06	1.65615e+06		916696		974048	1.12244e+06	1.41711e+06
Annelida_(mostly Criodrilus)		1.771e+06	0			0	1.56082e+06	0	0	0	103490	0	38126.6	0	0	0	0	0	545530	21487.8	0	0	0	0			307289	581195		0	0	626184		3.28878e+06	216804	117540	0	206237	700757	385007	176823	360032		473133		169400	561220	218018
Fungi_Ascomycota		1.43451e+08	1.33446e+08			1.04668e+08	9.86437e+07	1.03263e+08	5.47917e+07	8.79562e+07	7.06837e+07	6.83601e+07	9.94343e+07	8.0335e+07	7.63722e+07	9.05809e+07	4.3088e+07	8.68937e+07	4.92894e+07	4.7574e+07	5.02807e+07	1.87914e+07	2.93013e+07	1.59789e+07			3.54611e+08	1.298e+08		1.5568e+08	6.70536e+07	1.5258e+08		1.62897e+08	1.4244e+08	1.23123e+08	1.86358e+08	1.12399e+08	1.37157e+08	1.11171e+08	1.24395e+08	1.06713e+08		9.39761e+07		4.73472e+07	5.8554e+07	8.3319e+07
Fungi_Basidiomycota		3.75453e+07	2.57662e+07			2.78639e+07	2.07589e+07	2.05262e+07	1.27195e+07	2.02669e+07	1.21083e+07	1.8479e+07	2.08934e+07	1.63448e+07	1.17334e+07	1.85742e+07	8.31188e+06	1.82664e+07	8.50732e+06	7.62817e+06	1.10824e+07	2.71981e+06	5.52754e+06	3.85697e+06			3.53382e+07	3.33218e+07		1.81577e+07	1.15523e+07	2.92219e+07		2.67213e+07	1.84283e+07	1.86888e+07	2.70851e+07	2.11393e+07	1.74552e+07	1.84804e+07	1.42342e+07	1.60574e+07		1.3366e+07		5.03964e+06	7.48293e+06	1.17003e+07
Fungi_Chytridiomycota		7.08401e+06	1.26908e+07			6.0729e+06	5.77503e+06	8.42101e+06	3.91369e+06	5.19151e+06	3.93262e+06	3.98566e+06	5.37586e+06	3.52534e+06	3.32236e+06	4.32549e+06	2.86617e+06	3.75572e+06	2.63919e+06	2.57854e+06	4.46999e+06	1.07144e+06	1.8604e+06	1.28566e+06			8.2968e+06	5.42448e+06		6.84633e+06	4.01819e+06	1.33586e+07		1.09969e+07	9.75618e+06	5.58314e+06	9.28015e+06	6.39333e+06	9.23726e+06	7.9889e+06	4.77421e+06	7.34465e+06		5.41146e+06		3.76914e+06	2.24488e+06	7.0129e+06
Fungi_Mucoromycota		4.56919e+07	5.84546e+07			3.4294e+07	2.45048e+07	4.03156e+07	1.84677e+07	2.62571e+07	2.39062e+07	3.26099e+07	2.9815e+07	2.20423e+07	1.77052e+07	2.45959e+07	1.40442e+07	2.00163e+07	1.296e+07	1.31935e+07	1.46531e+07	5.52204e+06	1.02143e+07	4.40797e+06			2.48904e+07	1.0074e+07		2.08367e+07	9.29207e+06	1.98292e+07		2.50769e+07	2.05964e+07	1.92178e+07	2.76246e+07	1.54677e+07	1.64359e+07	2.41592e+07	1.47647e+07	1.77856e+07		1.59387e+07		8.23706e+06	1.0102e+07	2.04573e+07
Fungi_other		2.4794e+06	4.61484e+06			3.92952e+06	2.02906e+06	2.31578e+06	1.71224e+06	1.69722e+06	1.24188e+06	2.77788e+06	3.012e+06	2.10096e+06	2.31304e+06	2.37478e+06	859850	2.21929e+06	1.31222e+06	1.20332e+06	767039	700557	930200	367330			1.04478e+07	2.90597e+06		5.95333e+06	4.52046e+06	7.72294e+06		1.29496e+07	1.27914e+07	6.87608e+06	9.71179e+06	7.63075e+06	7.51722e+06	9.43268e+06	6.01197e+06	7.34465e+06		7.86584e+06		2.75274e+06	5.42513e+06	6.43152e+06
Cercozoa		1.52306e+07	1.76902e+07			1.85759e+07	1.46717e+07	1.63157e+07	5.87054e+06	1.20802e+07	8.48619e+06	1.48556e+07	1.07517e+07	1.27838e+07	8.20076e+06	1.2298e+07	1.03182e+07	1.42547e+07	5.9566e+06	6.66122e+06	8.17293e+06	3.25553e+06	5.52754e+06	5.87729e+06			8.91138e+06	7.3618e+06		1.6074e+07	3.76705e+06	1.85768e+07		1.42856e+07	1.30082e+07	1.05198e+07	1.64021e+07	8.4557e+06	1.07025e+07	1.55928e+07	9.72524e+06	1.54094e+07		1.01132e+07		5.84429e+06	5.6122e+06	1.2209e+07
Stramenopiles_Ochrophyta		1.0626e+06	1.15371e+06			357229	312164	0	244606	299510	103490	120778	419393	569752	336442	424068	382155	341429	147441	107439	264496	164837	143108	0			0	0		297667	0	417456		205549	216804	293849	215818	103118	191116	385007	176823	360032		206996		63524.9	374147	254354
Stramenopiles_other		7.79241e+06	6.53769e+06			7.50182e+06	1.59203e+07	7.68418e+06	3.79139e+06	6.18988e+06	3.51866e+06	5.19344e+06	4.1558e+06	4.02387e+06	2.35509e+06	5.34325e+06	2.48401e+06	4.82268e+06	2.40328e+06	2.70746e+06	3.27975e+06	1.93683e+06	2.25395e+06	1.28566e+06			1.10624e+07	9.29911e+06		1.19067e+07	1.75796e+06	1.02277e+07		1.84994e+07	9.32257e+06	9.28564e+06	1.59705e+07	6.70269e+06	8.72761e+06	1.00102e+07	8.48748e+06	9.57685e+06		7.86584e+06		4.61614e+06	7.10879e+06	6.24984e+06
low_blast		2.4794e+06	1.15371e+06			3.21507e+06	2.49731e+06	2.73683e+06	1.34533e+06	2.89527e+06	1.55235e+06	2.65711e+06	2.09697e+06	2.67071e+06	883159	3.47736e+06	1.62416e+06	2.51804e+06	1.07632e+06	1.24629e+06	1.50763e+06	906603	1.27008e+06	1.10199e+06			2.15102e+06	1.54985e+06		2.679e+06	1.00455e+06	2.50474e+06		2.87768e+06	3.46886e+06	1.52802e+06	1.51072e+06	1.54677e+06	2.29339e+06	2.4063e+06	884113	1.29611e+06		1.38983e+06		656424	1.87073e+06	2.76156e+06
other eukaryotes		354201	384570			357229	936491	526313	122303	698857	310470	483110	381266	712190	336442	424068	286617	512143	176929	214878	264496	164837	143108	183665			1.22916e+06	387463		2.08367e+06	502274	1.66982e+06		1.74716e+06	1.51763e+06	1.1754e+06	2.05027e+06	1.23742e+06	445936	1.63628e+06	530468	1.44013e+06		827983		508199	1.12244e+06	981079
singletons		1.20428e+07	6.53769e+06			9.6452e+06	1.01453e+07	9.15785e+06	3.79139e+06	5.99021e+06	5.89894e+06	7.72977e+06	8.50224e+06	7.54921e+06	5.21485e+06	8.90542e+06	4.20371e+06	7.12733e+06	4.30527e+06	4.27607e+06	4.89318e+06	2.30772e+06	2.71905e+06	4.2243e+06			1.41353e+07	8.13672e+06		8.33466e+06	2.26023e+06	1.27324e+07		7.70808e+06	8.45535e+06	8.16902e+06	1.04671e+07	6.70269e+06	1.37603e+07	1.2994e+07	6.98449e+06	1.02969e+07		6.80129e+06		2.98567e+06	5.98635e+06	7.99398e+06
total		2.98237e+08	2.78044e+08			2.40058e+08	2.06028e+08	2.27578e+08	1.10562e+08	1.79407e+08	1.39919e+08	1.73316e+08	1.96276e+08	1.65086e+08	1.34829e+08	1.83112e+08	1.00698e+08	1.69946e+08	9.57184e+07	9.31926e+07	1.10506e+08	4.06323e+07	6.42733e+07	4.26103e+07			4.84902e+08	2.25116e+08		2.61054e+08	1.15021e+08	3.0036e+08		3.07604e+08	2.56696e+08	2.18918e+08	3.26856e+08	2.0139e+08	2.36028e+08	2.34373e+08	1.99809e+08	2.05002e+08		1.73965e+08		9.09464e+07	1.14302e+08	1.73724e+08
only fungi		2.36252e+08	2.34972e+08			1.76829e+08	1.51712e+08	1.74841e+08	9.16049e+07	1.41369e+08	1.11873e+08	1.26213e+08	1.58531e+08	1.24348e+08	1.11446e+08	1.40451e+08	6.91701e+07	1.31151e+08	7.47081e+07	7.21776e+07	8.12532e+07	2.88052e+07	4.78338e+07	2.58968e+07			4.33585e+08	1.81526e+08		2.07474e+08	9.64366e+07	2.22713e+08		2.38642e+08	2.04013e+08	1.73489e+08	2.6006e+08	1.6303e+08	1.87803e+08	1.71232e+08	1.6418e+08	1.55246e+08		1.36558e+08		6.71458e+07	8.38089e+07	1.28921e+08
18S-fungi		6.19851e+07	4.30718e+07			6.32296e+07	5.43165e+07	5.27366e+07	1.89569e+07	3.80378e+07	2.80458e+07	4.71033e+07	3.77454e+07	4.07373e+07	2.33827e+07	4.26612e+07	3.15278e+07	3.87949e+07	2.10103e+07	2.10151e+07	2.92533e+07	1.1827e+07	1.64395e+07	1.67135e+07			5.13172e+07	4.35896e+07		5.358e+07	1.85841e+07	7.76468e+07		6.89616e+07	5.26834e+07	4.54291e+07	6.67955e+07	3.836e+07	4.82248e+07	6.31412e+07	3.56297e+07	4.97564e+07		3.74071e+07		2.38006e+07	3.0493e+07	4.48026e+07
	data for Fig. 8
	Bawburgh	Wytham
bacteria 16S rRNA	1.60053e+09	2.4009e+09
SD	2.41408e+08	7.30608e+08
SE	1.39377e+08	4.21817e+08
18S total	1.65563e+08	2.36064e+08
SD	4.34225e+07	5.79171e+07
SE	1.16051e+07	1.67192e+07
fungal 18S rRNA	1.27726e+08	1.85425e+08
SD	3.33075e+07	4.34071e+07
SE	8.90179e+06	1.25305e+07
other eukaryotes 18S rRNA	3.78372e+07	5.06389e+07
SD	1.17617e+07	1.62992e+07
SE	3.14345e+06	4.70518e+06
archaea 16S	1.55062e+08	7.20455e+07
SD	2.09718e+07	2.16973e+07
SE	1.21081e+07	1.2527e+07
[truncated: 1 more columns]
